# Supplementary material for: Functional Annotation and Comparative Analysis of a Zygopteran Transcriptome
Source: G3 (Bethesda). 2013 Apr 1;3(4):763–70. doi: 10.1534/g3.113.005637 (PMC3618363; doi:10.1534/g3.113.005637)
Supplement: Supporting Information [file supp_g3.113.005637_TableS2.txt]

enal|contig09479|	GO:0005634	GO:0003677																
enal|contig06200|	GO:0004379	GO:0042967	GO:0006499															
enal|contig14077|	GO:0005737	GO:0006915																
enal|contig06005|	GO:0000502																	
enal|contig00167|	GO:0009306	GO:0005788																
enal|contig01207|	GO:0004177	GO:0006508	GO:0009987	GO:0008235	GO:0046872													
enal|contig10729|	GO:0035091	GO:0007165	GO:0004871															
enal|contig05584|	GO:0004872	GO:0005525	GO:0006614	GO:0007165														
enal|contig07550|	GO:0004003	GO:0005657	GO:0003677	GO:0005524	GO:0006289													
enal|contig08606|	GO:0005840																	
enal|contig24459|	GO:0000276	GO:0015078	GO:0015986															
enal|contig01831|	GO:0008486																	
enal|contig01972|	GO:0005622	GO:0003676	GO:0000166															
enal|contig18857|	GO:0003887	GO:0006260	GO:0042575	GO:0003677														
enal|contig17718|	GO:0005634	GO:0006270	GO:0017111	GO:0005524	GO:0003677													
enal|contig23858|	GO:0006270	GO:0017111	GO:0005524	GO:0003677														
enal|contig06160|	GO:0008380	GO:0005681																
enal|contig11500|	GO:0005488																	
enal|contig10311|	GO:0051287	GO:0055114	GO:0016491															
enal|contig01122|	GO:0007264	GO:0005622	GO:0005525															
enal|contig16813|	GO:0016747	GO:0008152																
enal|contig00694|	GO:0016773	GO:0006139	GO:0005524															
enal|contig11985|	GO:0016740	GO:0008270																
enal|contig18304|	GO:0006044	GO:0004342																
enal|contig01776|	GO:0003677																	
enal|contig04486|	GO:0031072	GO:0006457	GO:0051082															
enal|contig07015|	GO:0003735	GO:0006412	GO:0042254	GO:0005840														
enal|contig14049|	GO:0006904																	
enal|contig13885|	GO:0016192	GO:0006886	GO:0030126	GO:0005488	GO:0005198													
enal|contig10277|	GO:0050662	GO:0044237	GO:0003824															
enal|contig13110|	GO:0000139																	
enal|contig11691|	GO:0005856	GO:0006777	GO:0007529	GO:0008092	GO:0030054	GO:0051260	GO:0005737	GO:0045184	GO:0045211	GO:0016740	GO:0007165	GO:0060077	GO:0019897	GO:0005102	GO:0046872	GO:0042803	GO:0005524	GO:0032947
enal|contig21827|	GO:0005634	GO:0008270	GO:0003676															
