# Supplementary material for: Functional Annotation and Comparative Analysis of a Zygopteran Transcriptome
Source: G3 (Bethesda). 2013 Apr 1;3(4):763–70. doi: 10.1534/g3.113.005637 (PMC3618363; doi:10.1534/g3.113.005637)
Supplement: Supporting Information [file supp_g3.113.005637_TableS4.txt]

enal|contig00108|	GO:0005840	ribosome C
enal|contig00108|	GO:0003735	structural constituent of ribosome F
enal|contig00108|	GO:0006414	translational elongation P
enal|contig00167|	GO:0009306	protein secretion P
enal|contig00167|	GO:0005788	endoplasmic reticulum lumen C
enal|contig00184|	GO:0005850	eukaryotic translation initiation factor 2 complex C
enal|contig00184|	GO:0006413	translational initiation P
enal|contig00184|	GO:0003743	translation initiation factor activity F
enal|contig00279|	GO:0016887	ATPase activity F
enal|contig00279|	GO:0006200	ATP catabolic process P
enal|contig00279|	GO:0005524	ATP binding F
enal|contig00286|	GO:0005840	ribosome C
enal|contig00316|	GO:0043565	sequence-specific DNA binding F
enal|contig00358|	GO:0006810	transport P
enal|contig00358|	GO:0016021	integral to membrane C
enal|contig00389|	GO:0006464	cellular protein modification process P
enal|contig00389|	GO:0005794	Golgi apparatus C
enal|contig00389|	GO:0005086	ARF guanyl-nucleotide exchange factor activity F
enal|contig00389|	GO:0016881	acid-amino acid ligase activity F
enal|contig00389|	GO:0006810	transport P
enal|contig00389|	GO:0016020	membrane C
enal|contig00389|	GO:0005829	cytosol C
enal|contig00404|	GO:0006094	gluconeogenesis P
enal|contig00404|	GO:0005840	ribosome C
enal|contig00404|	GO:0004611	phosphoenolpyruvate carboxykinase activity F
enal|contig00404|	GO:0016787	hydrolase activity F
enal|contig00404|	GO:0017076	purine nucleotide binding F
enal|contig00421|	GO:0006470	protein dephosphorylation P
enal|contig00421|	GO:0008138	protein tyrosine/serine/threonine phosphatase activity F
enal|contig00439|	GO:0003735	structural constituent of ribosome F
enal|contig00439|	GO:0015934	large ribosomal subunit C
enal|contig00439|	GO:0006412	translation P
enal|contig00445|	GO:0003746	translation elongation factor activity F
enal|contig00445|	GO:0005634	nucleus C
enal|contig00445|	GO:0006414	translational elongation P
enal|contig00451|	GO:0005525	GTP binding F
enal|contig00451|	GO:0007264	small GTPase mediated signal transduction P
enal|contig00498|	GO:0005840	ribosome C
enal|contig00498|	GO:0003735	structural constituent of ribosome F
enal|contig00498|	GO:0042254	ribosome biogenesis P
enal|contig00498|	GO:0006414	translational elongation P
enal|contig00633|	GO:0006397	mRNA processing P
enal|contig00633|	GO:0005488	binding F
enal|contig00633|	GO:0005634	nucleus C
enal|contig00648|	GO:0016310	phosphorylation P
enal|contig00648|	GO:0006014	D-ribose metabolic process P
enal|contig00648|	GO:0004747	ribokinase activity F
enal|contig00691|	GO:0000278	mitotic cell cycle P
enal|contig00691|	GO:0003746	translation elongation factor activity F
enal|contig00691|	GO:0005739	mitochondrion C
enal|contig00691|	GO:0006414	translational elongation P
enal|contig00691|	GO:0006184	GTP catabolic process P
enal|contig00691|	GO:0007030	Golgi organization P
enal|contig00691|	GO:0003924	GTPase activity F
enal|contig00691|	GO:0008283	cell proliferation P
enal|contig00691|	GO:0005525	GTP binding F
enal|contig00694|	GO:0005524	ATP binding F
enal|contig00694|	GO:0016773	phosphotransferase activity, alcohol group as acceptor F
enal|contig00694|	GO:0006139	nucleobase-containing compound metabolic process P
enal|contig00706|	GO:0003723	RNA binding F
enal|contig00706|	GO:0001522	pseudouridine synthesis P
enal|contig00706|	GO:0009982	pseudouridine synthase activity F
enal|contig00706|	GO:0008033	tRNA processing P
enal|contig00780|	GO:0005524	ATP binding F
enal|contig00780|	GO:0051276	chromosome organization P
enal|contig00780|	GO:0005694	chromosome C
enal|contig00784|	GO:0009451	RNA modification P
enal|contig00784|	GO:0003824	catalytic activity F
enal|contig00784|	GO:0051539	4 iron, 4 sulfur cluster binding F
enal|contig00876|	GO:0008380	RNA splicing P
enal|contig00876|	GO:0005488	binding F
enal|contig00876|	GO:0006370	7-methylguanosine mRNA capping P
enal|contig00876|	GO:0005634	nucleus C
enal|contig00876|	GO:0031047	gene silencing by RNA P
enal|contig00920|	GO:0030170	pyridoxal phosphate binding F
enal|contig00920|	GO:0000096	sulfur amino acid metabolic process P
enal|contig00920|	GO:0004123	cystathionine gamma-lyase activity F
enal|contig01006|	GO:0006270	DNA-dependent DNA replication initiation P
enal|contig01006|	GO:0003677	DNA binding F
enal|contig01006|	GO:0005524	ATP binding F
enal|contig01006|	GO:0005634	nucleus C
enal|contig01011|	GO:0008270	zinc ion binding F
enal|contig01011|	GO:0005622	intracellular C
enal|contig01013|	GO:0005737	cytoplasm C
enal|contig01013|	GO:0006546	glycine catabolic process P
enal|contig01013|	GO:0016491	oxidoreductase activity F
enal|contig01013|	GO:0004047	aminomethyltransferase activity F
enal|contig01013|	GO:0055114	oxidation-reduction process P
enal|contig01029|	GO:0006457	protein folding P
enal|contig01029|	GO:0000413	protein peptidyl-prolyl isomerization P
enal|contig01029|	GO:0003755	peptidyl-prolyl cis-trans isomerase activity F
enal|contig01059|	GO:0008298	intracellular mRNA localization P
enal|contig01059|	GO:0005828	kinetochore microtubule C
enal|contig01059|	GO:0007312	oocyte nucleus migration involved in oocyte dorsal/ventral axis specification P
enal|contig01059|	GO:0045502	dynein binding F
enal|contig01059|	GO:0031616	spindle pole centrosome C
enal|contig01059|	GO:0016319	mushroom body development P
enal|contig01059|	GO:0051383	kinetochore organization P
enal|contig01059|	GO:0030381	chorion-containing eggshell pattern formation P
enal|contig01059|	GO:0030473	nuclear migration along microtubule P
enal|contig01059|	GO:0007405	neuroblast proliferation P
enal|contig01059|	GO:0051301	cell division P
enal|contig01059|	GO:0051225	spindle assembly P
enal|contig01059|	GO:0006886	intracellular protein transport P
enal|contig01059|	GO:0007303	cytoplasmic transport, nurse cell to oocyte P
enal|contig01059|	GO:0019827	stem cell maintenance P
enal|contig01059|	GO:0030425	dendrite C
enal|contig01059|	GO:0000776	kinetochore C
enal|contig01059|	GO:0043025	neuronal cell body C
enal|contig01059|	GO:0030286	dynein complex C
enal|contig01059|	GO:0007067	mitosis P
enal|contig01059|	GO:0030424	axon C
enal|contig01059|	GO:0045478	fusome organization P
enal|contig01059|	GO:0050790	regulation of catalytic activity P
enal|contig01059|	GO:0008088	axon cargo transport P
enal|contig01059|	GO:0042623	ATPase activity, coupled F
enal|contig01059|	GO:0005869	dynactin complex C
enal|contig01059|	GO:0007093	mitotic cell cycle checkpoint P
enal|contig01059|	GO:0048814	regulation of dendrite morphogenesis P
enal|contig01059|	GO:0051299	centrosome separation P
enal|contig01059|	GO:0048135	female germ-line cyst formation P
enal|contig01059|	GO:0007294	germarium-derived oocyte fate determination P
enal|contig01059|	GO:0030510	regulation of BMP signaling pathway P
enal|contig01059|	GO:0005938	cell cortex C
enal|contig01059|	GO:0030234	enzyme regulator activity F
enal|contig01122|	GO:0005622	intracellular C
enal|contig01122|	GO:0007165	signal transduction P
enal|contig01147|	GO:0005737	cytoplasm C
enal|contig01147|	GO:0048278	vesicle docking P
enal|contig01147|	GO:0006887	exocytosis P
enal|contig01157|	GO:0018342	protein prenylation P
enal|contig01157|	GO:0004660	protein farnesyltransferase activity F
enal|contig01157|	GO:0005965	protein farnesyltransferase complex C
enal|contig01207|	GO:0046872	metal ion binding F
enal|contig01207|	GO:0009987	cellular process P
enal|contig01207|	GO:0006508	proteolysis P
enal|contig01207|	GO:0008235	metalloexopeptidase activity F
enal|contig01207|	GO:0004177	aminopeptidase activity F
enal|contig01264|	GO:0019211	phosphatase activator activity F
enal|contig01288|	GO:0005829	cytosol C
enal|contig01288|	GO:0051436	negative regulation of ubiquitin-protein ligase activity involved in mitotic cell cycle P
enal|contig01288|	GO:0005876	spindle microtubule C
enal|contig01288|	GO:0051437	positive regulation of ubiquitin-protein ligase activity involved in mitotic cell cycle P
enal|contig01288|	GO:0070979	protein K11-linked ubiquitination P
enal|contig01288|	GO:0005813	centrosome C
enal|contig01288|	GO:0051301	cell division P
enal|contig01288|	GO:0031145	anaphase-promoting complex-dependent proteasomal ubiquitin-dependent protein catabolic process P
enal|contig01288|	GO:0005515	protein binding F
enal|contig01288|	GO:0007067	mitosis P
enal|contig01288|	GO:0005654	nucleoplasm C
enal|contig01288|	GO:0005680	anaphase-promoting complex C
enal|contig01301|	GO:0006368	transcription elongation from RNA polymerase II promoter P
enal|contig01301|	GO:0016944	RNA polymerase II transcription elongation factor activity F
enal|contig01301|	GO:0008023	transcription elongation factor complex C
enal|contig01355|	GO:0050660	flavin adenine dinucleotide binding F
enal|contig01355|	GO:0055114	oxidation-reduction process P
enal|contig01355|	GO:0003995	acyl-CoA dehydrogenase activity F
enal|contig01420|	GO:0005576	extracellular region C
enal|contig01420|	GO:0016021	integral to membrane C
enal|contig01420|	GO:0045087	innate immune response P
enal|contig01420|	GO:0042742	defense response to bacterium P
enal|contig01420|	GO:0042832	defense response to protozoan P
enal|contig01445|	GO:0006457	protein folding P
enal|contig01445|	GO:0031072	heat shock protein binding F
enal|contig01445|	GO:0051082	unfolded protein binding F
enal|contig01510|	GO:0005488	binding F
enal|contig01562|	GO:0045579	positive regulation of B cell differentiation P
enal|contig01562|	GO:0005515	protein binding F
enal|contig01562|	GO:2000117	negative regulation of cysteine-type endopeptidase activity P
enal|contig01562|	GO:0043488	regulation of mRNA stability P
enal|contig01562|	GO:0090267	positive regulation of mitotic cell cycle spindle assembly checkpoint P
enal|contig01562|	GO:0045893	positive regulation of transcription, DNA-dependent P
enal|contig01562|	GO:0043066	negative regulation of apoptotic process P
enal|contig01562|	GO:0048536	spleen development P
enal|contig01563|	GO:0005737	cytoplasm C
enal|contig01563|	GO:0003723	RNA binding F
enal|contig01563|	GO:0006355	regulation of transcription, DNA-dependent P
enal|contig01589|	GO:0005488	binding F
enal|contig01651|	GO:0005840	ribosome C
enal|contig01651|	GO:0003735	structural constituent of ribosome F
enal|contig01651|	GO:0006412	translation P
enal|contig01668|	GO:0051287	NAD binding F
enal|contig01668|	GO:0004450	isocitrate dehydrogenase (NADP+) activity F
enal|contig01668|	GO:0000287	magnesium ion binding F
enal|contig01668|	GO:0006099	tricarboxylic acid cycle P
enal|contig01668|	GO:0006102	isocitrate metabolic process P
enal|contig01699|	GO:0004402	histone acetyltransferase activity F
enal|contig01699|	GO:0016573	histone acetylation P
enal|contig01776|	GO:0003677	DNA binding F
enal|contig01831|	GO:0008486	diphosphoinositol-polyphosphate diphosphatase activity F
enal|contig01846|	GO:0005737	cytoplasm C
enal|contig01846|	GO:0006428	isoleucyl-tRNA aminoacylation P
enal|contig01846|	GO:0005524	ATP binding F
enal|contig01846|	GO:0004822	isoleucine-tRNA ligase activity F
enal|contig01846|	GO:0008270	zinc ion binding F
enal|contig01848|	GO:0005488	binding F
enal|contig01871|	GO:0005524	ATP binding F
enal|contig01871|	GO:0017111	nucleoside-triphosphatase activity F
enal|contig01942|	GO:0051205	protein insertion into membrane P
enal|contig01942|	GO:0016021	integral to membrane C
enal|contig01972|	GO:0003676	nucleic acid binding F
enal|contig01972|	GO:0005622	intracellular C
enal|contig01972|	GO:0000166	nucleotide binding F
enal|contig01979|	GO:0004222	metalloendopeptidase activity F
enal|contig01979|	GO:0006508	proteolysis P
enal|contig01979|	GO:0008270	zinc ion binding F
enal|contig01981|	GO:0034227	tRNA thio-modification P
enal|contig01981|	GO:0005524	ATP binding F
enal|contig01981|	GO:0016740	transferase activity F
enal|contig01981|	GO:0005829	cytosol C
enal|contig01981|	GO:0002098	tRNA wobble uridine modification P
enal|contig01981|	GO:0000049	tRNA binding F
enal|contig02024|	GO:0005488	binding F
enal|contig02025|	GO:0005840	ribosome C
enal|contig02025|	GO:0003735	structural constituent of ribosome F
enal|contig02025|	GO:0006412	translation P
enal|contig02077|	GO:0003735	structural constituent of ribosome F
enal|contig02077|	GO:0015934	large ribosomal subunit C
enal|contig02077|	GO:0006412	translation P
enal|contig02091|	GO:0047631	ADP-ribose diphosphatase activity F
enal|contig02091|	GO:0046032	ADP catabolic process P
enal|contig02091|	GO:0043262	adenosine-diphosphatase activity F
enal|contig02091|	GO:0046709	IDP catabolic process P
enal|contig02091|	GO:0005739	mitochondrion C
enal|contig02111|	GO:0005488	binding F
enal|contig02111|	GO:0005743	mitochondrial inner membrane C
enal|contig02111|	GO:0055085	transmembrane transport P
enal|contig02111|	GO:0016021	integral to membrane C
enal|contig02111|	GO:0005215	transporter activity F
enal|contig02133|	GO:0006486	protein glycosylation P
enal|contig02133|	GO:0003980	UDP-glucose:glycoprotein glucosyltransferase activity F
enal|contig02200|	GO:0055114	oxidation-reduction process P
enal|contig02200|	GO:0016491	oxidoreductase activity F
enal|contig02211|	GO:0006098	pentose-phosphate shunt P
enal|contig02211|	GO:0017057	6-phosphogluconolactonase activity F
enal|contig02217|	GO:0044237	cellular metabolic process P
enal|contig02217|	GO:0050662	coenzyme binding F
enal|contig02217|	GO:0003824	catalytic activity F
enal|contig02228|	GO:0003676	nucleic acid binding F
enal|contig02228|	GO:0005524	ATP binding F
enal|contig02228|	GO:0008026	ATP-dependent helicase activity F
enal|contig02248|	GO:0004872	receptor activity F
enal|contig02248|	GO:0016021	integral to membrane C
enal|contig02248|	GO:0005509	calcium ion binding F
enal|contig02297|	GO:0006139	nucleobase-containing compound metabolic process P
enal|contig02297|	GO:0008168	methyltransferase activity F
enal|contig02297|	GO:0032259	methylation P
enal|contig02327|	GO:0004540	ribonuclease activity F
enal|contig02327|	GO:0004527	exonuclease activity F
enal|contig02327|	GO:0003723	RNA binding F
enal|contig02338|	GO:0016787	hydrolase activity F
enal|contig02351|	GO:0009229	thiamine diphosphate biosynthetic process P
enal|contig02351|	GO:0006772	thiamine metabolic process P
enal|contig02351|	GO:0004788	thiamine diphosphokinase activity F
enal|contig02351|	GO:0016301	kinase activity F
enal|contig02351|	GO:0005524	ATP binding F
enal|contig02351|	GO:0005829	cytosol C
enal|contig02366|	GO:0005622	intracellular C
enal|contig02366|	GO:0005525	GTP binding F
enal|contig02367|	GO:0005840	ribosome C
enal|contig02367|	GO:0003735	structural constituent of ribosome F
enal|contig02367|	GO:0003723	RNA binding F
enal|contig02367|	GO:0006412	translation P
enal|contig02397|	GO:0016021	integral to membrane C
enal|contig02401|	GO:0032040	small-subunit processome C
enal|contig02401|	GO:0003676	nucleic acid binding F
enal|contig02401|	GO:0006364	rRNA processing P
enal|contig02411|	GO:0045454	cell redox homeostasis P
enal|contig02411|	GO:0008430	selenium binding F
enal|contig02436|	GO:0016740	transferase activity F
enal|contig02457|	GO:0009058	biosynthetic process P
enal|contig02457|	GO:0016740	transferase activity F
enal|contig02464|	GO:0005525	GTP binding F
enal|contig02464|	GO:0005794	Golgi apparatus C
enal|contig02464|	GO:0016192	vesicle-mediated transport P
enal|contig02464|	GO:0006886	intracellular protein transport P
enal|contig02464|	GO:0005783	endoplasmic reticulum C
enal|contig02520|	GO:0006364	rRNA processing P
enal|contig02520|	GO:0005634	nucleus C
enal|contig02576|	GO:0005686	U2 snRNP C
enal|contig02576|	GO:0071011	precatalytic spliceosome C
enal|contig02576|	GO:0000398	nuclear mRNA splicing, via spliceosome P
enal|contig02576|	GO:0071013	catalytic step 2 spliceosome C
enal|contig02600|	GO:0043189	H4/H2A histone acetyltransferase complex C
enal|contig02645|	GO:0005525	GTP binding F
enal|contig02645|	GO:0005622	intracellular C
enal|contig02645|	GO:0004767	sphingomyelin phosphodiesterase activity F
enal|contig02645|	GO:0016020	membrane C
enal|contig02645|	GO:0007264	small GTPase mediated signal transduction P
enal|contig02645|	GO:0051301	cell division P
enal|contig02663|	GO:0003723	RNA binding F
enal|contig02663|	GO:0005737	cytoplasm C
enal|contig02663|	GO:0006397	mRNA processing P
enal|contig02663|	GO:0005634	nucleus C
enal|contig02737|	GO:0005432	calcium:sodium antiporter activity F
enal|contig02737|	GO:0006816	calcium ion transport P
enal|contig02737|	GO:0055085	transmembrane transport P
enal|contig02737|	GO:0016021	integral to membrane C
enal|contig02793|	GO:0005975	carbohydrate metabolic process P
enal|contig02793|	GO:0030170	pyridoxal phosphate binding F
enal|contig02793|	GO:0004645	phosphorylase activity F
enal|contig02809|	GO:0005737	cytoplasm C
enal|contig02809|	GO:0006437	tyrosyl-tRNA aminoacylation P
enal|contig02809|	GO:0004831	tyrosine-tRNA ligase activity F
enal|contig02809|	GO:0005524	ATP binding F
enal|contig02809|	GO:0000049	tRNA binding F
enal|contig02881|	GO:0005856	cytoskeleton C
enal|contig02881|	GO:0006909	phagocytosis P
enal|contig02937|	GO:0042026	protein refolding P
enal|contig02937|	GO:0005737	cytoplasm C
enal|contig02937|	GO:0051082	unfolded protein binding F
enal|contig02937|	GO:0005524	ATP binding F
enal|contig02937|	GO:0006950	response to stress P
enal|contig02950|	GO:0005737	cytoplasm C
enal|contig02950|	GO:0005515	protein binding F
enal|contig02950|	GO:0006511	ubiquitin-dependent protein catabolic process P
enal|contig02950|	GO:0000209	protein polyubiquitination P
enal|contig02950|	GO:0034450	ubiquitin-ubiquitin ligase activity F
enal|contig02950|	GO:0000151	ubiquitin ligase complex C
enal|contig03002|	GO:0009055	electron carrier activity F
enal|contig03063|	GO:0005525	GTP binding F
enal|contig03063|	GO:0006184	GTP catabolic process P
enal|contig03063|	GO:0003924	GTPase activity F
enal|contig03074|	GO:0006457	protein folding P
enal|contig03074|	GO:0016272	prefoldin complex C
enal|contig03074|	GO:0051082	unfolded protein binding F
enal|contig03095|	GO:0005840	ribosome C
enal|contig03122|	GO:0003700	sequence-specific DNA binding transcription factor activity F
enal|contig03122|	GO:0003918	DNA topoisomerase (ATP-hydrolyzing) activity F
enal|contig03122|	GO:0005524	ATP binding F
enal|contig03122|	GO:0005694	chromosome C
enal|contig03122|	GO:0006265	DNA topological change P
enal|contig03122|	GO:0006355	regulation of transcription, DNA-dependent P
enal|contig03132|	GO:0005198	structural molecule activity F
enal|contig03132|	GO:0016226	iron-sulfur cluster assembly P
enal|contig03132|	GO:0051536	iron-sulfur cluster binding F
enal|contig03253|	GO:0004812	aminoacyl-tRNA ligase activity F
enal|contig03253|	GO:0003676	nucleic acid binding F
enal|contig03253|	GO:0005524	ATP binding F
enal|contig03253|	GO:0030529	ribonucleoprotein complex C
enal|contig03253|	GO:0006412	translation P
enal|contig03271|	GO:0003677	DNA binding F
enal|contig03286|	GO:0008168	methyltransferase activity F
enal|contig03286|	GO:0032259	methylation P
enal|contig03312|	GO:0006415	translational termination P
enal|contig03312|	GO:0003747	translation release factor activity F
enal|contig03313|	GO:0006457	protein folding P
enal|contig03313|	GO:0031072	heat shock protein binding F
enal|contig03313|	GO:0051082	unfolded protein binding F
enal|contig03385|	GO:0004725	protein tyrosine phosphatase activity F
enal|contig03385|	GO:0005622	intracellular C
enal|contig03385|	GO:0035335	peptidyl-tyrosine dephosphorylation P
enal|contig03385|	GO:0000087	M phase of mitotic cell cycle P
enal|contig03419|	GO:0000502	proteasome complex C
enal|contig03477|	GO:0016020	membrane C
enal|contig03477|	GO:0000030	mannosyltransferase activity F
enal|contig03477|	GO:0006493	protein O-linked glycosylation P
enal|contig03494|	GO:0005737	cytoplasm C
enal|contig03494|	GO:0005524	ATP binding F
enal|contig03494|	GO:0006434	seryl-tRNA aminoacylation P
enal|contig03494|	GO:0004828	serine-tRNA ligase activity F
enal|contig03522|	GO:0046872	metal ion binding F
enal|contig03522|	GO:0006801	superoxide metabolic process P
enal|contig03522|	GO:0004784	superoxide dismutase activity F
enal|contig03522|	GO:0055114	oxidation-reduction process P
enal|contig03561|	GO:0006730	one-carbon metabolic process P
enal|contig03561|	GO:0008270	zinc ion binding F
enal|contig03561|	GO:0004089	carbonate dehydratase activity F
enal|contig03593|	GO:0005840	ribosome C
enal|contig03593|	GO:0003735	structural constituent of ribosome F
enal|contig03593|	GO:0006412	translation P
enal|contig03600|	GO:0016020	membrane C
enal|contig03600|	GO:0008083	growth factor activity F
enal|contig03600|	GO:0051781	positive regulation of cell division P
enal|contig03604|	GO:0004252	serine-type endopeptidase activity F
enal|contig03604|	GO:0006508	proteolysis P
enal|contig03633|	GO:0016311	dephosphorylation P
enal|contig03633|	GO:0016791	phosphatase activity F
enal|contig03660|	GO:0005524	ATP binding F
enal|contig03660|	GO:0008641	small protein activating enzyme activity F
enal|contig03660|	GO:0016881	acid-amino acid ligase activity F
enal|contig03660|	GO:0045116	protein neddylation P
enal|contig03691|	GO:0005737	cytoplasm C
enal|contig03691|	GO:0005643	nuclear pore C
enal|contig03691|	GO:0006606	protein import into nucleus P
enal|contig03691|	GO:0005488	binding F
enal|contig03691|	GO:0008565	protein transporter activity F
enal|contig03728|	GO:0051287	NAD binding F
enal|contig03728|	GO:0051539	4 iron, 4 sulfur cluster binding F
enal|contig03728|	GO:0055114	oxidation-reduction process P
enal|contig03728|	GO:0008137	NADH dehydrogenase (ubiquinone) activity F
enal|contig03728|	GO:0010181	FMN binding F
enal|contig03757|	GO:0005525	GTP binding F
enal|contig03757|	GO:0006184	GTP catabolic process P
enal|contig03757|	GO:0003924	GTPase activity F
enal|contig03837|	GO:0005515	protein binding F
enal|contig03837|	GO:0000289	nuclear-transcribed mRNA poly(A) tail shortening P
enal|contig03837|	GO:0005829	cytosol C
enal|contig03895|	GO:0006457	protein folding P
enal|contig03895|	GO:0016272	prefoldin complex C
enal|contig03895|	GO:0051082	unfolded protein binding F
enal|contig03940|	GO:0005524	ATP binding F
enal|contig03940|	GO:0017111	nucleoside-triphosphatase activity F
enal|contig03942|	GO:0005737	cytoplasm C
enal|contig03942|	GO:0005730	nucleolus C
enal|contig03942|	GO:0006457	protein folding P
enal|contig03942|	GO:0003677	DNA binding F
enal|contig03942|	GO:0005819	spindle C
enal|contig03942|	GO:0000413	protein peptidyl-prolyl isomerization P
enal|contig03942|	GO:0003755	peptidyl-prolyl cis-trans isomerase activity F
enal|contig03958|	GO:0005737	cytoplasm C
enal|contig03958|	GO:0005525	GTP binding F
enal|contig03958|	GO:0000287	magnesium ion binding F
enal|contig03958|	GO:0006184	GTP catabolic process P
enal|contig03958|	GO:0003924	GTPase activity F
enal|contig03998|	GO:0005634	nucleus C
enal|contig03998|	GO:0030528	transcription regulator activity F
enal|contig04070|	GO:0005634	nucleus C
enal|contig04070|	GO:0007275	multicellular organismal development P
enal|contig04080|	GO:0003676	nucleic acid binding F
enal|contig04080|	GO:0000166	nucleotide binding F
enal|contig04234|	GO:0009987	cellular process P
enal|contig04338|	GO:0003824	catalytic activity F
enal|contig04338|	GO:0008152	metabolic process P
enal|contig04358|	GO:0016021	integral to membrane C
enal|contig04358|	GO:0016192	vesicle-mediated transport P
enal|contig04465|	GO:0030157	pancreatic juice secretion P
enal|contig04465|	GO:0030126	COPI vesicle coat C
enal|contig04465|	GO:0005829	cytosol C
enal|contig04465|	GO:0005625	soluble fraction C
enal|contig04465|	GO:0006890	retrograde vesicle-mediated transport, Golgi to ER P
enal|contig04465|	GO:0005615	extracellular space C
enal|contig04465|	GO:0005792	microsome C
enal|contig04465|	GO:0048205	COPI coating of Golgi vesicle P
enal|contig04465|	GO:0006886	intracellular protein transport P
enal|contig04465|	GO:0005198	structural molecule activity F
enal|contig04465|	GO:0005179	hormone activity F
enal|contig04486|	GO:0006457	protein folding P
enal|contig04486|	GO:0031072	heat shock protein binding F
enal|contig04486|	GO:0051082	unfolded protein binding F
enal|contig04571|	GO:0005840	ribosome C
enal|contig04571|	GO:0003735	structural constituent of ribosome F
enal|contig04571|	GO:0006412	translation P
enal|contig04609|	GO:0000786	nucleosome C
enal|contig04609|	GO:0003677	DNA binding F
enal|contig04609|	GO:0006334	nucleosome assembly P
enal|contig04609|	GO:0005811	lipid particle C
enal|contig04609|	GO:0035267	NuA4 histone acetyltransferase complex C
enal|contig04635|	GO:0050662	coenzyme binding F
enal|contig04635|	GO:0003978	UDP-glucose 4-epimerase activity F
enal|contig04635|	GO:0006012	galactose metabolic process P
enal|contig04657|	GO:0005319	lipid transporter activity F
enal|contig04657|	GO:0006869	lipid transport P
enal|contig04695|	GO:0005524	ATP binding F
enal|contig04695|	GO:0017111	nucleoside-triphosphatase activity F
enal|contig04781|	GO:0008270	zinc ion binding F
enal|contig04781|	GO:0003676	nucleic acid binding F
enal|contig04781|	GO:0005622	intracellular C
enal|contig04829|	GO:0006413	translational initiation P
enal|contig04829|	GO:0008026	ATP-dependent helicase activity F
enal|contig04829|	GO:0005524	ATP binding F
enal|contig04829|	GO:0003743	translation initiation factor activity F
enal|contig04875|	GO:0006413	translational initiation P
enal|contig04875|	GO:0003743	translation initiation factor activity F
enal|contig04898|	GO:0005521	lamin binding F
enal|contig04898|	GO:0006998	nuclear envelope organization P
enal|contig04898|	GO:0034993	SUN-KASH complex C
enal|contig04898|	GO:0000794	condensed nuclear chromosome C
enal|contig04898|	GO:0090286	cytoskeletal anchoring at nuclear membrane P
enal|contig04898|	GO:0031022	nuclear migration along microfilament P
enal|contig04898|	GO:0051642	centrosome localization P
enal|contig04898|	GO:0030335	positive regulation of cell migration P
enal|contig04898|	GO:0000784	nuclear chromosome, telomeric region C
enal|contig04898|	GO:0005637	nuclear inner membrane C
enal|contig04898|	GO:0090292	nuclear matrix anchoring at nuclear membrane P
enal|contig05019|	GO:0005388	calcium-transporting ATPase activity F
enal|contig05019|	GO:0016021	integral to membrane C
enal|contig05019|	GO:0006754	ATP biosynthetic process P
enal|contig05019|	GO:0005524	ATP binding F
enal|contig05019|	GO:0006816	calcium ion transport P
enal|contig05050|	GO:0006182	cGMP biosynthetic process P
enal|contig05050|	GO:0020037	heme binding F
enal|contig05050|	GO:0004383	guanylate cyclase activity F
enal|contig05114|	GO:0009536	plastid C
enal|contig05162|	GO:0046330	positive regulation of JNK cascade P
enal|contig05162|	GO:0006915	apoptotic process P
enal|contig05162|	GO:0004871	signal transducer activity F
enal|contig05162|	GO:0030041	actin filament polymerization P
enal|contig05176|	GO:0006913	nucleocytoplasmic transport P
enal|contig05176|	GO:0006184	GTP catabolic process P
enal|contig05176|	GO:0007165	signal transduction P
enal|contig05176|	GO:0003924	GTPase activity F
enal|contig05176|	GO:0006886	intracellular protein transport P
enal|contig05176|	GO:0005525	GTP binding F
enal|contig05192|	GO:0015031	protein transport P
enal|contig05192|	GO:0006464	cellular protein modification process P
enal|contig05256|	GO:0045454	cell redox homeostasis P
enal|contig05265|	GO:0016787	hydrolase activity F
enal|contig05270|	GO:0006413	translational initiation P
enal|contig05270|	GO:0003743	translation initiation factor activity F
enal|contig05291|	GO:0016020	membrane C
enal|contig05291|	GO:0005261	cation channel activity F
enal|contig05291|	GO:0015672	monovalent inorganic cation transport P
enal|contig05350|	GO:0005840	ribosome C
enal|contig05350|	GO:0003735	structural constituent of ribosome F
enal|contig05350|	GO:0006412	translation P
enal|contig05370|	GO:0005764	lysosome C
enal|contig05370|	GO:0006508	proteolysis P
enal|contig05370|	GO:0004190	aspartic-type endopeptidase activity F
enal|contig05383|	GO:0006633	fatty acid biosynthetic process P
enal|contig05383|	GO:0016021	integral to membrane C
enal|contig05383|	GO:0055114	oxidation-reduction process P
enal|contig05383|	GO:0016717	oxidoreductase activity, acting on paired donors, with oxidation of a pair of donors resulting in the reduction of molecular oxygen to two molecules of water F
enal|contig05387|	GO:0003899	DNA-directed RNA polymerase activity F
enal|contig05387|	GO:0006351	transcription, DNA-dependent P
enal|contig05402|	GO:0005524	ATP binding F
enal|contig05402|	GO:0016740	transferase activity F
enal|contig05402|	GO:0008152	metabolic process P
enal|contig05488|	GO:0005840	ribosome C
enal|contig05488|	GO:0003735	structural constituent of ribosome F
enal|contig05488|	GO:0006412	translation P
enal|contig05521|	GO:0005840	ribosome C
enal|contig05521|	GO:0003735	structural constituent of ribosome F
enal|contig05521|	GO:0006412	translation P
enal|contig05580|	GO:0043087	regulation of GTPase activity P
enal|contig05580|	GO:0015031	protein transport P
enal|contig05580|	GO:0005093	Rab GDP-dissociation inhibitor activity F
enal|contig05584|	GO:0005785	signal recognition particle receptor complex C
enal|contig05584|	GO:0004872	receptor activity F
enal|contig05584|	GO:0006184	GTP catabolic process P
enal|contig05584|	GO:0003924	GTPase activity F
enal|contig05584|	GO:0006614	SRP-dependent cotranslational protein targeting to membrane P
enal|contig05584|	GO:0005525	GTP binding F
enal|contig05584|	GO:0005047	signal recognition particle binding F
enal|contig05714|	GO:0015078	hydrogen ion transmembrane transporter activity F
enal|contig05714|	GO:0000276	mitochondrial proton-transporting ATP synthase complex, coupling factor F(o) C
enal|contig05714|	GO:0015986	ATP synthesis coupled proton transport P
enal|contig05925|	GO:0016020	membrane C
enal|contig05925|	GO:0005484	SNAP receptor activity F
enal|contig05925|	GO:0016192	vesicle-mediated transport P
enal|contig05925|	GO:0006886	intracellular protein transport P
enal|contig05952|	GO:0016787	hydrolase activity F
enal|contig05952|	GO:0005739	mitochondrion C
enal|contig05993|	GO:0006511	ubiquitin-dependent protein catabolic process P
enal|contig05993|	GO:0008234	cysteine-type peptidase activity F
enal|contig05993|	GO:0004221	ubiquitin thiolesterase activity F
enal|contig05997|	GO:0005622	intracellular C
enal|contig05997|	GO:0005525	GTP binding F
enal|contig06005|	GO:0000502	proteasome complex C
enal|contig06014|	GO:0043161	proteasomal ubiquitin-dependent protein catabolic process P
enal|contig06014|	GO:0003684	damaged DNA binding F
enal|contig06014|	GO:0006289	nucleotide-excision repair P
enal|contig06014|	GO:0005634	nucleus C
enal|contig06109|	GO:0016070	RNA metabolic process P
enal|contig06109|	GO:0005488	binding F
enal|contig06112|	GO:0000160	two-component signal transduction system (phosphorelay) P
enal|contig06112|	GO:0000155	two-component sensor activity F
enal|contig06112|	GO:0018106	peptidyl-histidine phosphorylation P
enal|contig06112|	GO:0005524	ATP binding F
enal|contig06115|	GO:0000786	nucleosome C
enal|contig06115|	GO:0003677	DNA binding F
enal|contig06115|	GO:0006334	nucleosome assembly P
enal|contig06115|	GO:0005634	nucleus C
enal|contig06160|	GO:0005681	spliceosomal complex C
enal|contig06160|	GO:0008380	RNA splicing P
enal|contig06191|	GO:0016021	integral to membrane C
enal|contig06191|	GO:0005783	endoplasmic reticulum C
enal|contig06193|	GO:0016887	ATPase activity F
enal|contig06193|	GO:0006200	ATP catabolic process P
enal|contig06193|	GO:0005524	ATP binding F
enal|contig06200|	GO:0004379	glycylpeptide N-tetradecanoyltransferase activity F
enal|contig06200|	GO:0006499	N-terminal protein myristoylation P
enal|contig06228|	GO:0035556	intracellular signal transduction P
enal|contig06232|	GO:0016021	integral to membrane C
enal|contig06333|	GO:0006044	N-acetylglucosamine metabolic process P
enal|contig06333|	GO:0008448	N-acetylglucosamine-6-phosphate deacetylase activity F
enal|contig06382|	GO:0003899	DNA-directed RNA polymerase activity F
enal|contig06382|	GO:0006351	transcription, DNA-dependent P
enal|contig06382|	GO:0030880	RNA polymerase complex C
enal|contig06382|	GO:0003677	DNA binding F
enal|contig06389|	GO:0046907	intracellular transport P
enal|contig06389|	GO:0005643	nuclear pore C
enal|contig06407|	GO:0005488	binding F
enal|contig06454|	GO:0005737	cytoplasm C
enal|contig06454|	GO:0004017	adenylate kinase activity F
enal|contig06454|	GO:0009165	nucleotide biosynthetic process P
enal|contig06454|	GO:0005524	ATP binding F
enal|contig06454|	GO:0046899	nucleoside triphosphate adenylate kinase activity F
enal|contig06454|	GO:0046939	nucleotide phosphorylation P
enal|contig06546|	GO:0006457	protein folding P
enal|contig06546|	GO:0051082	unfolded protein binding F
enal|contig06546|	GO:0005524	ATP binding F
enal|contig06600|	GO:0006511	ubiquitin-dependent protein catabolic process P
enal|contig06629|	GO:0016020	membrane C
enal|contig06629|	GO:0008152	metabolic process P
enal|contig06629|	GO:0003824	catalytic activity F
enal|contig06629|	GO:0006461	protein complex assembly P
enal|contig06650|	GO:0005737	cytoplasm C
enal|contig06650|	GO:0006406	mRNA export from nucleus P
enal|contig06650|	GO:0005487	nucleocytoplasmic transporter activity F
enal|contig06650|	GO:0005634	nucleus C
enal|contig06650|	GO:0000166	nucleotide binding F
enal|contig06653|	GO:0005634	nucleus C
enal|contig06662|	GO:0030036	actin cytoskeleton organization P
enal|contig06662|	GO:0005737	cytoplasm C
enal|contig06662|	GO:0003779	actin binding F
enal|contig06662|	GO:0008290	F-actin capping protein complex C
enal|contig06692|	GO:0005789	endoplasmic reticulum membrane C
enal|contig06692|	GO:0031572	G2/M transition DNA damage checkpoint P
enal|contig06692|	GO:0005515	protein binding F
enal|contig06692|	GO:0016192	vesicle-mediated transport P
enal|contig06692|	GO:0015031	protein transport P
enal|contig06724|	GO:0003676	nucleic acid binding F
enal|contig06724|	GO:0000166	nucleotide binding F
enal|contig06735|	GO:0008233	peptidase activity F
enal|contig06735|	GO:0006465	signal peptide processing P
enal|contig06735|	GO:0016021	integral to membrane C
enal|contig06735|	GO:0005787	signal peptidase complex C
enal|contig06758|	GO:0004252	serine-type endopeptidase activity F
enal|contig06758|	GO:0006508	proteolysis P
enal|contig06809|	GO:0051437	positive regulation of ubiquitin-protein ligase activity involved in mitotic cell cycle P
enal|contig06809|	GO:0051436	negative regulation of ubiquitin-protein ligase activity involved in mitotic cell cycle P
enal|contig06809|	GO:0046676	negative regulation of insulin secretion P
enal|contig06809|	GO:0003713	transcription coactivator activity F
enal|contig06809|	GO:0006915	apoptotic process P
enal|contig06809|	GO:0070682	proteasome regulatory particle assembly P
enal|contig06809|	GO:0008540	proteasome regulatory particle, base subcomplex C
enal|contig06809|	GO:0045944	positive regulation of transcription from RNA polymerase II promoter P
enal|contig06809|	GO:0031145	anaphase-promoting complex-dependent proteasomal ubiquitin-dependent protein catabolic process P
enal|contig06809|	GO:0005634	nucleus C
enal|contig06809|	GO:0032024	positive regulation of insulin secretion P
enal|contig06809|	GO:0043425	bHLH transcription factor binding F
enal|contig06827|	GO:0003896	DNA primase activity F
enal|contig06827|	GO:0006269	DNA replication, synthesis of RNA primer P
enal|contig06866|	GO:0003824	catalytic activity F
enal|contig06866|	GO:0008152	metabolic process P
enal|contig06902|	GO:0005840	ribosome C
enal|contig06902|	GO:0003735	structural constituent of ribosome F
enal|contig06902|	GO:0006412	translation P
enal|contig06932|	GO:0000502	proteasome complex C
enal|contig06944|	GO:0016592	mediator complex C
enal|contig06944|	GO:0006357	regulation of transcription from RNA polymerase II promoter P
enal|contig06947|	GO:0004663	Rab geranylgeranyltransferase activity F
enal|contig06947|	GO:0008152	metabolic process P
enal|contig06960|	GO:0004721	phosphoprotein phosphatase activity F
enal|contig06972|	GO:0000139	Golgi membrane C
enal|contig06972|	GO:0005730	nucleolus C
enal|contig06972|	GO:0006891	intra-Golgi vesicle-mediated transport P
enal|contig06972|	GO:0005515	protein binding F
enal|contig06972|	GO:0005829	cytosol C
enal|contig06972|	GO:0017119	Golgi transport complex C
enal|contig06972|	GO:0015031	protein transport P
enal|contig07015|	GO:0005840	ribosome C
enal|contig07015|	GO:0003735	structural constituent of ribosome F
enal|contig07015|	GO:0006412	translation P
enal|contig07166|	GO:0016788	hydrolase activity, acting on ester bonds F
enal|contig07166|	GO:0005634	nucleus C
enal|contig07166|	GO:0008270	zinc ion binding F
enal|contig07189|	GO:0008168	methyltransferase activity F
enal|contig07189|	GO:0032259	methylation P
enal|contig07192|	GO:0055114	oxidation-reduction process P
enal|contig07192|	GO:0016491	oxidoreductase activity F
enal|contig07192|	GO:0005488	binding F
enal|contig07218|	GO:0005730	nucleolus C
enal|contig07218|	GO:0005815	microtubule organizing center C
enal|contig07218|	GO:0005832	chaperonin-containing T-complex C
enal|contig07218|	GO:0051084	'de novo' posttranslational protein folding P
enal|contig07218|	GO:0005524	ATP binding F
enal|contig07218|	GO:0051082	unfolded protein binding F
enal|contig07218|	GO:0009615	response to virus P
enal|contig07229|	GO:0003824	catalytic activity F
enal|contig07229|	GO:0008152	metabolic process P
enal|contig07229|	GO:0005488	binding F
enal|contig07236|	GO:0005840	ribosome C
enal|contig07236|	GO:0003735	structural constituent of ribosome F
enal|contig07236|	GO:0006412	translation P
enal|contig07299|	GO:0005524	ATP binding F
enal|contig07299|	GO:0004363	glutathione synthase activity F
enal|contig07299|	GO:0006750	glutathione biosynthetic process P
enal|contig07326|	GO:0043565	sequence-specific DNA binding F
enal|contig07326|	GO:0005634	nucleus C
enal|contig07326|	GO:0006355	regulation of transcription, DNA-dependent P
enal|contig07345|	GO:0042176	regulation of protein catabolic process P
enal|contig07345|	GO:0000502	proteasome complex C
enal|contig07345|	GO:0005488	binding F
enal|contig07345|	GO:0050790	regulation of catalytic activity P
enal|contig07345|	GO:0030234	enzyme regulator activity F
enal|contig07357|	GO:0016020	membrane C
enal|contig07357|	GO:0005529	sugar binding N
enal|contig07367|	GO:0005737	cytoplasm C
enal|contig07367|	GO:0046872	metal ion binding F
enal|contig07367|	GO:0006457	protein folding P
enal|contig07367|	GO:0008284	positive regulation of cell proliferation P
enal|contig07367|	GO:0031072	heat shock protein binding F
enal|contig07367|	GO:0005524	ATP binding F
enal|contig07367|	GO:0051082	unfolded protein binding F
enal|contig07367|	GO:0016020	membrane C
enal|contig07367|	GO:0009408	response to heat P
enal|contig07403|	GO:0006457	protein folding P
enal|contig07403|	GO:0005737	cytoplasm C
enal|contig07403|	GO:0051082	unfolded protein binding F
enal|contig07403|	GO:0005524	ATP binding F
enal|contig07420|	GO:0016020	membrane C
enal|contig07460|	GO:0004222	metalloendopeptidase activity F
enal|contig07460|	GO:0006508	proteolysis P
enal|contig07460|	GO:0031012	extracellular matrix C
enal|contig07460|	GO:0008270	zinc ion binding F
enal|contig07550|	GO:0003677	DNA binding F
enal|contig07550|	GO:0004003	ATP-dependent DNA helicase activity F
enal|contig07550|	GO:0005524	ATP binding F
enal|contig07550|	GO:0006289	nucleotide-excision repair P
enal|contig07596|	GO:0005319	lipid transporter activity F
enal|contig07596|	GO:0006869	lipid transport P
enal|contig07716|	GO:0005524	ATP binding F
enal|contig07716|	GO:0004386	helicase activity F
enal|contig07716|	GO:0003677	DNA binding F
enal|contig07766|	GO:0008270	zinc ion binding F
enal|contig07776|	GO:0005856	cytoskeleton C
enal|contig07776|	GO:0005488	binding F
enal|contig07781|	GO:0008834	di-trans,poly-cis-decaprenylcistransferase activity F
enal|contig07834|	GO:0005856	cytoskeleton C
enal|contig07834|	GO:0030833	regulation of actin filament polymerization P
enal|contig07856|	GO:0006631	fatty acid metabolic process P
enal|contig07856|	GO:0070403	NAD+ binding F
enal|contig07856|	GO:0003857	3-hydroxyacyl-CoA dehydrogenase activity F
enal|contig07856|	GO:0055114	oxidation-reduction process P
enal|contig07903|	GO:0004602	glutathione peroxidase activity F
enal|contig07903|	GO:0006979	response to oxidative stress P
enal|contig07903|	GO:0055114	oxidation-reduction process P
enal|contig07921|	GO:0005606	laminin-1 complex C
enal|contig07921|	GO:0030334	regulation of cell migration P
enal|contig07921|	GO:0045995	regulation of embryonic development P
enal|contig07921|	GO:0004714	transmembrane receptor protein tyrosine kinase activity F
enal|contig07921|	GO:0030155	regulation of cell adhesion P
enal|contig07921|	GO:0005102	receptor binding F
enal|contig07926|	GO:0005740	mitochondrial envelope C
enal|contig07926|	GO:0020037	heme binding F
enal|contig07926|	GO:0006099	tricarboxylic acid cycle P
enal|contig07926|	GO:0016021	integral to membrane C
enal|contig07933|	GO:0016021	integral to membrane C
enal|contig07974|	GO:0016021	integral to membrane C
enal|contig07974|	GO:0008271	secondary active sulfate transmembrane transporter activity F
enal|contig07974|	GO:0008272	sulfate transport P
enal|contig07974|	GO:0055085	transmembrane transport P
enal|contig08035|	GO:0005737	cytoplasm C
enal|contig08035|	GO:0005839	proteasome core complex C
enal|contig08035|	GO:0005634	nucleus C
enal|contig08035|	GO:0004298	threonine-type endopeptidase activity F
enal|contig08035|	GO:0051603	proteolysis involved in cellular protein catabolic process P
enal|contig08061|	GO:0030170	pyridoxal phosphate binding F
enal|contig08061|	GO:0016769	transferase activity, transferring nitrogenous groups F
enal|contig08061|	GO:0033014	tetrapyrrole biosynthetic process P
enal|contig08061|	GO:0003870	5-aminolevulinate synthase activity F
enal|contig08083|	GO:0006457	protein folding P
enal|contig08083|	GO:0016272	prefoldin complex C
enal|contig08083|	GO:0051082	unfolded protein binding F
enal|contig08098|	GO:0005488	binding F
enal|contig08103|	GO:0005840	ribosome C
enal|contig08103|	GO:0003735	structural constituent of ribosome F
enal|contig08103|	GO:0006412	translation P
enal|contig08158|	GO:0006139	nucleobase-containing compound metabolic process P
enal|contig08158|	GO:0008168	methyltransferase activity F
enal|contig08158|	GO:0032259	methylation P
enal|contig08168|	GO:0003746	translation elongation factor activity F
enal|contig08168|	GO:0000166	nucleotide binding F
enal|contig08168|	GO:0006414	translational elongation P
enal|contig08199|	GO:0005739	mitochondrion C
enal|contig08199|	GO:0008137	NADH dehydrogenase (ubiquinone) activity F
enal|contig08252|	GO:0005730	nucleolus C
enal|contig08252|	GO:0005515	protein binding F
enal|contig08252|	GO:0006364	rRNA processing P
enal|contig08252|	GO:0030529	ribonucleoprotein complex C
enal|contig08279|	GO:0005737	cytoplasm C
enal|contig08279|	GO:0051262	protein tetramerization P
enal|contig08279|	GO:0005507	copper ion binding F
enal|contig08279|	GO:0055070	copper ion homeostasis P
enal|contig08279|	GO:0005634	nucleus C
enal|contig08283|	GO:0006810	transport P
enal|contig08283|	GO:0016021	integral to membrane C
enal|contig08304|	GO:0005524	ATP binding F
enal|contig08304|	GO:0006468	protein phosphorylation P
enal|contig08304|	GO:0004674	protein serine/threonine kinase activity F
enal|contig08371|	GO:0003676	nucleic acid binding F
enal|contig08371|	GO:0000166	nucleotide binding F
enal|contig08429|	GO:0005737	cytoplasm C
enal|contig08429|	GO:0006413	translational initiation P
enal|contig08429|	GO:0003743	translation initiation factor activity F
enal|contig08470|	GO:0003677	DNA binding F
enal|contig08473|	GO:0003723	RNA binding F
enal|contig08492|	GO:0042777	plasma membrane ATP synthesis coupled proton transport P
enal|contig08492|	GO:0046933	hydrogen ion transporting ATP synthase activity, rotational mechanism F
enal|contig08492|	GO:0005524	ATP binding F
enal|contig08492|	GO:0046961	proton-transporting ATPase activity, rotational mechanism F
enal|contig08492|	GO:0015991	ATP hydrolysis coupled proton transport P
enal|contig08492|	GO:0033180	proton-transporting V-type ATPase, V1 domain C
enal|contig08516|	GO:0003746	translation elongation factor activity F
enal|contig08516|	GO:0005739	mitochondrion C
enal|contig08516|	GO:0006414	translational elongation P
enal|contig08559|	GO:0055114	oxidation-reduction process P
enal|contig08559|	GO:0016491	oxidoreductase activity F
enal|contig08606|	GO:0005840	ribosome C
enal|contig08620|	GO:0016881	acid-amino acid ligase activity F
enal|contig08620|	GO:0043687	post-translational protein modification P
enal|contig08682|	GO:0005488	binding F
enal|contig08699|	GO:0005634	nucleus C
enal|contig08699|	GO:0008270	zinc ion binding F
enal|contig08779|	GO:0016905	myosin heavy chain kinase activity F
enal|contig08790|	GO:0005097	Rab GTPase activator activity F
enal|contig08790|	GO:0005622	intracellular C
enal|contig08790|	GO:0032851	positive regulation of Rab GTPase activity P
enal|contig08858|	GO:0030130	clathrin coat of trans-Golgi network vesicle C
enal|contig08858|	GO:0016192	vesicle-mediated transport P
enal|contig08858|	GO:0006886	intracellular protein transport P
enal|contig08858|	GO:0005198	structural molecule activity F
enal|contig08858|	GO:0030132	clathrin coat of coated pit C
enal|contig08882|	GO:0005737	cytoplasm C
enal|contig08882|	GO:0003676	nucleic acid binding F
enal|contig08882|	GO:0006422	aspartyl-tRNA aminoacylation P
enal|contig08882|	GO:0004816	asparagine-tRNA ligase activity F
enal|contig08882|	GO:0005524	ATP binding F
enal|contig08882|	GO:0006421	asparaginyl-tRNA aminoacylation P
enal|contig08882|	GO:0004815	aspartate-tRNA ligase activity F
enal|contig08907|	GO:0003723	RNA binding F
enal|contig08907|	GO:0001522	pseudouridine synthesis P
enal|contig08907|	GO:0006396	RNA processing P
enal|contig08907|	GO:0009982	pseudouridine synthase activity F
enal|contig08917|	GO:0003676	nucleic acid binding F
enal|contig08917|	GO:0005524	ATP binding F
enal|contig08917|	GO:0008026	ATP-dependent helicase activity F
enal|contig08927|	GO:0005488	binding F
enal|contig08951|	GO:0016740	transferase activity F
enal|contig08976|	GO:0045261	proton-transporting ATP synthase complex, catalytic core F(1) C
enal|contig08976|	GO:0046933	hydrogen ion transporting ATP synthase activity, rotational mechanism F
enal|contig08976|	GO:0015986	ATP synthesis coupled proton transport P
enal|contig08976|	GO:0046961	proton-transporting ATPase activity, rotational mechanism F
enal|contig08983|	GO:0032934	sterol binding F
enal|contig08983|	GO:0016491	oxidoreductase activity F
enal|contig08983|	GO:0055114	oxidation-reduction process P
enal|contig09034|	GO:0004721	phosphoprotein phosphatase activity F
enal|contig09034|	GO:0005634	nucleus C
enal|contig09053|	GO:0005509	calcium ion binding F
enal|contig09056|	GO:0004833	tryptophan 2,3-dioxygenase activity F
enal|contig09056|	GO:0020037	heme binding F
enal|contig09056|	GO:0019441	tryptophan catabolic process to kynurenine P
enal|contig09056|	GO:0055114	oxidation-reduction process P
enal|contig09097|	GO:0016020	membrane C
enal|contig09112|	GO:0005840	ribosome C
enal|contig09135|	GO:0016810	hydrolase activity, acting on carbon-nitrogen (but not peptide) bonds F
enal|contig09135|	GO:0005524	ATP binding F
enal|contig09135|	GO:0003952	NAD+ synthase (glutamine-hydrolyzing) activity F
enal|contig09135|	GO:0009435	NAD biosynthetic process P
enal|contig09136|	GO:0006270	DNA-dependent DNA replication initiation P
enal|contig09136|	GO:0003677	DNA binding F
enal|contig09136|	GO:0005524	ATP binding F
enal|contig09136|	GO:0005634	nucleus C
enal|contig09177|	GO:0019867	outer membrane C
enal|contig09202|	GO:0005622	intracellular C
enal|contig09202|	GO:0005488	binding F
enal|contig09202|	GO:0006396	RNA processing P
enal|contig09291|	GO:0006457	protein folding P
enal|contig09291|	GO:0000413	protein peptidyl-prolyl isomerization P
enal|contig09291|	GO:0003755	peptidyl-prolyl cis-trans isomerase activity F
enal|contig09373|	GO:0005737	cytoplasm C
enal|contig09373|	GO:0008233	peptidase activity F
enal|contig09373|	GO:0030163	protein catabolic process P
enal|contig09373|	GO:0005524	ATP binding F
enal|contig09373|	GO:0008568	microtubule-severing ATPase activity F
enal|contig09373|	GO:0000502	proteasome complex C
enal|contig09382|	GO:0004176	ATP-dependent peptidase activity F
enal|contig09382|	GO:0006508	proteolysis P
enal|contig09388|	GO:0005576	extracellular region C
enal|contig09388|	GO:0006826	iron ion transport P
enal|contig09388|	GO:0008199	ferric iron binding F
enal|contig09388|	GO:0006879	cellular iron ion homeostasis P
enal|contig09394|	GO:0004252	serine-type endopeptidase activity F
enal|contig09394|	GO:0006508	proteolysis P
enal|contig09435|	GO:0051287	NAD binding F
enal|contig09435|	GO:0019684	photosynthesis, light reaction P
enal|contig09435|	GO:0016651	oxidoreductase activity, acting on NADH or NADPH F
enal|contig09435|	GO:0055114	oxidation-reduction process P
enal|contig09435|	GO:0048038	quinone binding F
enal|contig09479|	GO:0005634	nucleus C
enal|contig09479|	GO:0003677	DNA binding F
enal|contig09546|	GO:0005840	ribosome C
enal|contig09546|	GO:0003735	structural constituent of ribosome F
enal|contig09546|	GO:0006412	translation P
enal|contig09568|	GO:0042744	hydrogen peroxide catabolic process P
enal|contig09568|	GO:0020037	heme binding F
enal|contig09568|	GO:0004096	catalase activity F
enal|contig09568|	GO:0055114	oxidation-reduction process P
enal|contig09599|	GO:0005524	ATP binding F
enal|contig09599|	GO:0006950	response to stress P
enal|contig09628|	GO:0015450	P-P-bond-hydrolysis-driven protein transmembrane transporter activity F
enal|contig09628|	GO:0005744	mitochondrial inner membrane presequence translocase complex C
enal|contig09628|	GO:0006886	intracellular protein transport P
enal|contig09676|	GO:0016905	myosin heavy chain kinase activity F
enal|contig09700|	GO:0005509	calcium ion binding F
enal|contig09740|	GO:0003743	translation initiation factor activity F
enal|contig09740|	GO:0006413	translational initiation P
enal|contig09740|	GO:0005622	intracellular C
enal|contig09740|	GO:0006184	GTP catabolic process P
enal|contig09740|	GO:0003924	GTPase activity F
enal|contig09740|	GO:0005525	GTP binding F
enal|contig09807|	GO:0003746	translation elongation factor activity F
enal|contig09807|	GO:0006414	translational elongation P
enal|contig09807|	GO:0006184	GTP catabolic process P
enal|contig09807|	GO:0003924	GTPase activity F
enal|contig09807|	GO:0030529	ribonucleoprotein complex C
enal|contig09807|	GO:0005525	GTP binding F
enal|contig09840|	GO:0031461	cullin-RING ubiquitin ligase complex C
enal|contig09840|	GO:0006511	ubiquitin-dependent protein catabolic process P
enal|contig09840|	GO:0031625	ubiquitin protein ligase binding F
enal|contig09855|	GO:0009032	thymidine phosphorylase activity F
enal|contig09855|	GO:0016154	pyrimidine-nucleoside phosphorylase activity F
enal|contig09855|	GO:0006213	pyrimidine nucleoside metabolic process P
enal|contig09855|	GO:0006206	pyrimidine nucleobase metabolic process P
enal|contig09868|	GO:0005576	extracellular region C
enal|contig09877|	GO:0055114	oxidation-reduction process P
enal|contig09877|	GO:0016491	oxidoreductase activity F
enal|contig09877|	GO:0005488	binding F
enal|contig09880|	GO:0005515	protein binding F
enal|contig09880|	GO:0045298	tubulin complex C
enal|contig09880|	GO:0007052	mitotic spindle organization P
enal|contig09880|	GO:0007094	mitotic cell cycle spindle assembly checkpoint P
enal|contig09880|	GO:0005525	GTP binding F
enal|contig09880|	GO:0006184	GTP catabolic process P
enal|contig09880|	GO:0000235	astral microtubule C
enal|contig09880|	GO:0051258	protein polymerization P
enal|contig09880|	GO:0005813	centrosome C
enal|contig09880|	GO:0019730	antimicrobial humoral response P
enal|contig09880|	GO:0005811	lipid particle C
enal|contig09880|	GO:0003924	GTPase activity F
enal|contig09880|	GO:0007018	microtubule-based movement P
enal|contig09880|	GO:0005200	structural constituent of cytoskeleton F
enal|contig09880|	GO:0000910	cytokinesis P
enal|contig09945|	GO:0003677	DNA binding F
enal|contig09945|	GO:0016570	histone modification P
enal|contig09945|	GO:0006352	DNA-dependent transcription, initiation P
enal|contig09945|	GO:0005634	nucleus C
enal|contig09952|	GO:0003676	nucleic acid binding F
enal|contig09952|	GO:0005524	ATP binding F
enal|contig09952|	GO:0008026	ATP-dependent helicase activity F
enal|contig09991|	GO:0005737	cytoplasm C
enal|contig09991|	GO:0044403	symbiosis, encompassing mutualism through parasitism P
enal|contig09991|	GO:0000228	nuclear chromosome C
enal|contig09991|	GO:0000796	condensin complex C
enal|contig09991|	GO:0007076	mitotic chromosome condensation P
enal|contig09991|	GO:0005524	ATP binding F
enal|contig09991|	GO:0046982	protein heterodimerization activity F
enal|contig09991|	GO:0051301	cell division P
enal|contig10014|	GO:0004823	leucine-tRNA ligase activity F
enal|contig10014|	GO:0006429	leucyl-tRNA aminoacylation P
enal|contig10014|	GO:0005515	protein binding F
enal|contig10014|	GO:0005524	ATP binding F
enal|contig10014|	GO:0005829	cytosol C
enal|contig10021|	GO:0016023	cytoplasmic membrane-bounded vesicle C
enal|contig10021|	GO:0008152	metabolic process P
enal|contig10021|	GO:0018738	S-formylglutathione hydrolase activity F
enal|contig10021|	GO:0004091	carboxylesterase activity F
enal|contig10029|	GO:0003735	structural constituent of ribosome F
enal|contig10029|	GO:0015935	small ribosomal subunit C
enal|contig10029|	GO:0006412	translation P
enal|contig10045|	GO:0048037	cofactor binding F
enal|contig10045|	GO:0016616	oxidoreductase activity, acting on the CH-OH group of donors, NAD or NADP as acceptor F
enal|contig10045|	GO:0008152	metabolic process P
enal|contig10123|	GO:0019363	pyridine nucleotide biosynthetic process P
enal|contig10123|	GO:0055114	oxidation-reduction process P
enal|contig10123|	GO:0016021	integral to membrane C
enal|contig10123|	GO:0005741	mitochondrial outer membrane C
enal|contig10123|	GO:0019674	NAD metabolic process P
enal|contig10123|	GO:0004502	kynurenine 3-monooxygenase activity F
enal|contig10159|	GO:0008152	metabolic process P
enal|contig10159|	GO:0008484	sulfuric ester hydrolase activity F
enal|contig10183|	GO:0008270	zinc ion binding F
enal|contig10183|	GO:0008108	UDP-glucose:hexose-1-phosphate uridylyltransferase activity F
enal|contig10183|	GO:0006012	galactose metabolic process P
enal|contig10247|	GO:0050660	flavin adenine dinucleotide binding F
enal|contig10247|	GO:0005743	mitochondrial inner membrane C
enal|contig10247|	GO:0009055	electron carrier activity F
enal|contig10247|	GO:0006105	succinate metabolic process P
enal|contig10247|	GO:0006810	transport P
enal|contig10247|	GO:0006099	tricarboxylic acid cycle P
enal|contig10247|	GO:0008177	succinate dehydrogenase (ubiquinone) activity F
enal|contig10247|	GO:0022904	respiratory electron transport chain P
enal|contig10254|	GO:0005737	cytoplasm C
enal|contig10254|	GO:0006413	translational initiation P
enal|contig10254|	GO:0003743	translation initiation factor activity F
enal|contig10277|	GO:0044237	cellular metabolic process P
enal|contig10277|	GO:0050662	coenzyme binding F
enal|contig10277|	GO:0003824	catalytic activity F
enal|contig10311|	GO:0016491	oxidoreductase activity F
enal|contig10311|	GO:0055114	oxidation-reduction process P
enal|contig10311|	GO:0051287	NAD binding F
enal|contig10319|	GO:0005506	iron ion binding F
enal|contig10319|	GO:0055114	oxidation-reduction process P
enal|contig10319|	GO:0046439	L-cysteine metabolic process P
enal|contig10319|	GO:0017172	cysteine dioxygenase activity F
enal|contig10342|	GO:0008415	acyltransferase activity N
enal|contig10342|	GO:0006633	fatty acid biosynthetic process P
enal|contig10362|	GO:0008270	zinc ion binding F
enal|contig10362|	GO:0005622	intracellular C
enal|contig10395|	GO:0006744	ubiquinone biosynthetic process P
enal|contig10404|	GO:0016592	mediator complex C
enal|contig10404|	GO:0006357	regulation of transcription from RNA polymerase II promoter P
enal|contig10405|	GO:0005737	cytoplasm C
enal|contig10405|	GO:0019343	cysteine biosynthetic process via cystathionine P
enal|contig10405|	GO:0030170	pyridoxal phosphate binding F
enal|contig10405|	GO:0004122	cystathionine beta-synthase activity F
enal|contig10405|	GO:0006535	cysteine biosynthetic process from serine P
enal|contig10427|	GO:0006268	DNA unwinding involved in replication P
enal|contig10427|	GO:0003917	DNA topoisomerase type I activity F
enal|contig10427|	GO:0005694	chromosome C
enal|contig10427|	GO:0006265	DNA topological change P
enal|contig10427|	GO:0008270	zinc ion binding F
enal|contig10500|	GO:0003899	DNA-directed RNA polymerase activity F
enal|contig10500|	GO:0006351	transcription, DNA-dependent P
enal|contig10500|	GO:0003677	DNA binding F
enal|contig10500|	GO:0005634	nucleus C
enal|contig10500|	GO:0008270	zinc ion binding F
enal|contig10504|	GO:0009058	biosynthetic process P
enal|contig10504|	GO:0005634	nucleus C
enal|contig10504|	GO:0016757	transferase activity, transferring glycosyl groups F
enal|contig10538|	GO:0016491	oxidoreductase activity F
enal|contig10538|	GO:0006099	tricarboxylic acid cycle P
enal|contig10538|	GO:0009055	electron carrier activity F
enal|contig10538|	GO:0051536	iron-sulfur cluster binding F
enal|contig10560|	GO:0005622	intracellular C
enal|contig10560|	GO:0005525	GTP binding F
enal|contig10560|	GO:0007264	small GTPase mediated signal transduction P
enal|contig10561|	GO:0006364	rRNA processing P
enal|contig10561|	GO:0005634	nucleus C
enal|contig10580|	GO:0006457	protein folding P
enal|contig10580|	GO:0000413	protein peptidyl-prolyl isomerization P
enal|contig10580|	GO:0003755	peptidyl-prolyl cis-trans isomerase activity F
enal|contig10609|	GO:0015031	protein transport P
enal|contig10609|	GO:0016020	membrane C
enal|contig10609|	GO:0005794	Golgi apparatus C
enal|contig10609|	GO:0005768	endosome C
enal|contig10625|	GO:0008270	zinc ion binding F
enal|contig10625|	GO:0003676	nucleic acid binding F
enal|contig10625|	GO:0005622	intracellular C
enal|contig10667|	GO:0055114	oxidation-reduction process P
enal|contig10667|	GO:0016491	oxidoreductase activity F
enal|contig10667|	GO:0005488	binding F
enal|contig10718|	GO:0005524	ATP binding F
enal|contig10718|	GO:0051276	chromosome organization P
enal|contig10718|	GO:0005694	chromosome C
enal|contig10729|	GO:0035091	phosphatidylinositol binding F
enal|contig10729|	GO:0007154	cell communication P
enal|contig10729|	GO:0004871	signal transducer activity F
enal|contig10729|	GO:0007165	signal transduction P
enal|contig10740|	GO:0005488	binding F
enal|contig10793|	GO:0016905	myosin heavy chain kinase activity F
enal|contig10812|	GO:0005506	iron ion binding F
enal|contig10812|	GO:0003958	NADPH-hemoprotein reductase activity F
enal|contig10812|	GO:0055114	oxidation-reduction process P
enal|contig10812|	GO:0010181	FMN binding F
enal|contig10823|	GO:0008270	zinc ion binding F
enal|contig10823|	GO:0003676	nucleic acid binding F
enal|contig10838|	GO:0004152	dihydroorotate dehydrogenase activity F
enal|contig10838|	GO:0051536	iron-sulfur cluster binding F
enal|contig10838|	GO:0006222	UMP biosynthetic process P
enal|contig10838|	GO:0009055	electron carrier activity F
enal|contig10838|	GO:0055114	oxidation-reduction process P
enal|contig10838|	GO:0006207	'de novo' pyrimidine nucleobase biosynthetic process P
enal|contig10938|	GO:0004809	tRNA (guanine-N2-)-methyltransferase activity F
enal|contig10938|	GO:0003723	RNA binding F
enal|contig10938|	GO:0032259	methylation P
enal|contig10938|	GO:0008270	zinc ion binding F
enal|contig10938|	GO:0008033	tRNA processing P
enal|contig10956|	GO:0005622	intracellular C
enal|contig10956|	GO:0005525	GTP binding F
enal|contig10956|	GO:0003723	RNA binding F
enal|contig11010|	GO:0008152	metabolic process P
enal|contig11010|	GO:0031071	cysteine desulfurase activity F
enal|contig11010|	GO:0030170	pyridoxal phosphate binding F
enal|contig11012|	GO:0042176	regulation of protein catabolic process P
enal|contig11012|	GO:0005515	protein binding F
enal|contig11012|	GO:0006521	regulation of cellular amino acid metabolic process P
enal|contig11012|	GO:0051437	positive regulation of ubiquitin-protein ligase activity involved in mitotic cell cycle P
enal|contig11012|	GO:0016032	viral reproduction P
enal|contig11012|	GO:0051436	negative regulation of ubiquitin-protein ligase activity involved in mitotic cell cycle P
enal|contig11012|	GO:0000084	S phase of mitotic cell cycle P
enal|contig11012|	GO:0000502	proteasome complex C
enal|contig11012|	GO:0000216	M/G1 transition of mitotic cell cycle P
enal|contig11012|	GO:0031145	anaphase-promoting complex-dependent proteasomal ubiquitin-dependent protein catabolic process P
enal|contig11012|	GO:0042981	regulation of apoptotic process P
enal|contig11012|	GO:0016071	mRNA metabolic process P
enal|contig11012|	GO:0006977	DNA damage response, signal transduction by p53 class mediator resulting in cell cycle arrest P
enal|contig11012|	GO:0030234	enzyme regulator activity F
enal|contig11028|	GO:0006915	apoptotic process P
enal|contig11028|	GO:0006508	proteolysis P
enal|contig11028|	GO:0004197	cysteine-type endopeptidase activity F
enal|contig11068|	GO:0005634	nucleus C
enal|contig11068|	GO:0003677	DNA binding F
enal|contig11068|	GO:0008270	zinc ion binding F
enal|contig11089|	GO:0016020	membrane C
enal|contig11089|	GO:0016780	phosphotransferase activity, for other substituted phosphate groups F
enal|contig11089|	GO:0008654	phospholipid biosynthetic process P
enal|contig11090|	GO:0005525	GTP binding F
enal|contig11090|	GO:0006614	SRP-dependent cotranslational protein targeting to membrane P
enal|contig11090|	GO:0017111	nucleoside-triphosphatase activity F
enal|contig11090|	GO:0048500	signal recognition particle C
enal|contig11090|	GO:0008312	7S RNA binding F
enal|contig11092|	GO:0008168	methyltransferase activity F
enal|contig11092|	GO:0032259	methylation P
enal|contig11102|	GO:0005975	carbohydrate metabolic process P
enal|contig11102|	GO:0043169	cation binding F
enal|contig11102|	GO:0006665	sphingolipid metabolic process P
enal|contig11102|	GO:0005515	protein binding F
enal|contig11102|	GO:0004348	glucosylceramidase activity F
enal|contig11102|	GO:0007040	lysosome organization P
enal|contig11102|	GO:0008219	cell death P
enal|contig11102|	GO:0005765	lysosomal membrane C
enal|contig11132|	GO:0005740	mitochondrial envelope C
enal|contig11132|	GO:0004129	cytochrome-c oxidase activity F
enal|contig11168|	GO:0006511	ubiquitin-dependent protein catabolic process P
enal|contig11168|	GO:0004221	ubiquitin thiolesterase activity F
enal|contig11168|	GO:0008270	zinc ion binding F
enal|contig11168|	GO:0008234	cysteine-type peptidase activity F
enal|contig11177|	GO:0030246	carbohydrate binding F
enal|contig11177|	GO:0005975	carbohydrate metabolic process P
enal|contig11177|	GO:0033919	glucan 1,3-alpha-glucosidase activity F
enal|contig11192|	GO:0005737	cytoplasm C
enal|contig11192|	GO:0007160	cell-matrix adhesion P
enal|contig11192|	GO:0046872	metal ion binding F
enal|contig11192|	GO:0034446	substrate adhesion-dependent cell spreading P
enal|contig11192|	GO:0072669	tRNA-splicing ligase complex C
enal|contig11192|	GO:0003972	RNA ligase (ATP) activity F
enal|contig11192|	GO:0006388	tRNA splicing, via endonucleolytic cleavage and ligation P
enal|contig11192|	GO:0005524	ATP binding F
enal|contig11192|	GO:0017166	vinculin binding F
enal|contig11245|	GO:0045454	cell redox homeostasis P
enal|contig11245|	GO:0009055	electron carrier activity F
enal|contig11245|	GO:0016853	isomerase activity F
enal|contig11245|	GO:0015035	protein disulfide oxidoreductase activity F
enal|contig11245|	GO:0006662	glycerol ether metabolic process P
enal|contig11283|	GO:0005488	binding F
enal|contig11293|	GO:0005730	nucleolus C
enal|contig11293|	GO:0006364	rRNA processing P
enal|contig11300|	GO:0004298	threonine-type endopeptidase activity F
enal|contig11300|	GO:0051603	proteolysis involved in cellular protein catabolic process P
enal|contig11300|	GO:0005839	proteasome core complex C
enal|contig11315|	GO:0005681	spliceosomal complex C
enal|contig11315|	GO:0000398	nuclear mRNA splicing, via spliceosome P
enal|contig11338|	GO:0003676	nucleic acid binding F
enal|contig11338|	GO:0005524	ATP binding F
enal|contig11338|	GO:0004386	helicase activity F
enal|contig11365|	GO:0055114	oxidation-reduction process P
enal|contig11365|	GO:0003863	3-methyl-2-oxobutanoate dehydrogenase (2-methylpropanoyl-transferring) activity F
enal|contig11387|	GO:0016021	integral to membrane C
enal|contig11387|	GO:0043066	negative regulation of apoptotic process P
enal|contig11437|	GO:0008144	drug binding F
enal|contig11437|	GO:0010035	response to inorganic substance P
enal|contig11437|	GO:0042277	peptide binding F
enal|contig11437|	GO:0005875	microtubule associated complex C
enal|contig11437|	GO:0045787	positive regulation of cell cycle P
enal|contig11437|	GO:0008270	zinc ion binding F
enal|contig11437|	GO:0051773	positive regulation of nitric-oxide synthase 2 biosynthetic process N
enal|contig11437|	GO:0004660	protein farnesyltransferase activity F
enal|contig11437|	GO:0014070	response to organic cyclic compound P
enal|contig11437|	GO:0005515	protein binding F
enal|contig11437|	GO:0034097	response to cytokine stimulus P
enal|contig11437|	GO:0008284	positive regulation of cell proliferation P
enal|contig11437|	GO:0019840	isoprenoid binding F
enal|contig11437|	GO:0018343	protein farnesylation P
enal|contig11500|	GO:0005488	binding F
enal|contig11556|	GO:0016740	transferase activity F
enal|contig11568|	GO:0004519	endonuclease activity F
enal|contig11568|	GO:0003677	DNA binding F
enal|contig11568|	GO:0006259	DNA metabolic process P
enal|contig11662|	GO:0016829	lyase activity F
enal|contig11691|	GO:0008092	cytoskeletal protein binding F
enal|contig11691|	GO:0030054	cell junction C
enal|contig11691|	GO:0006777	Mo-molybdopterin cofactor biosynthetic process P
enal|contig11691|	GO:0005856	cytoskeleton C
enal|contig11691|	GO:0032947	protein complex scaffold F
enal|contig11691|	GO:0046872	metal ion binding F
enal|contig11691|	GO:0051260	protein homooligomerization P
enal|contig11691|	GO:0005102	receptor binding F
enal|contig11691|	GO:0005524	ATP binding F
enal|contig11691|	GO:0016740	transferase activity F
enal|contig11691|	GO:0007529	establishment of synaptic specificity at neuromuscular junction P
enal|contig11691|	GO:0045211	postsynaptic membrane C
enal|contig11691|	GO:0042803	protein homodimerization activity F
enal|contig11691|	GO:0005737	cytoplasm C
enal|contig11691|	GO:0019897	extrinsic to plasma membrane C
enal|contig11697|	GO:0008270	zinc ion binding F
enal|contig11697|	GO:0003676	nucleic acid binding F
enal|contig11701|	GO:0003824	catalytic activity F
enal|contig11701|	GO:0008152	metabolic process P
enal|contig11721|	GO:0003676	nucleic acid binding F
enal|contig11721|	GO:0016491	oxidoreductase activity F
enal|contig11721|	GO:0032259	methylation P
enal|contig11721|	GO:0000166	nucleotide binding F
enal|contig11721|	GO:0055114	oxidation-reduction process P
enal|contig11721|	GO:0008168	methyltransferase activity F
enal|contig11731|	GO:0005488	binding F
enal|contig11860|	GO:0003677	DNA binding F
enal|contig11867|	GO:0008152	metabolic process P
enal|contig11867|	GO:0030170	pyridoxal phosphate binding F
enal|contig11867|	GO:0008483	transaminase activity F
enal|contig11901|	GO:0006457	protein folding P
enal|contig11901|	GO:0005737	cytoplasm C
enal|contig11901|	GO:0051082	unfolded protein binding F
enal|contig11901|	GO:0005524	ATP binding F
enal|contig11916|	GO:0005525	GTP binding F
enal|contig11916|	GO:0006184	GTP catabolic process P
enal|contig11916|	GO:0003924	GTPase activity F
enal|contig11964|	GO:0033868	Goodpasture-antigen-binding protein kinase activity F
enal|contig11971|	GO:0015031	protein transport P
enal|contig11985|	GO:0008270	zinc ion binding F
enal|contig11985|	GO:0016740	transferase activity F
enal|contig11997|	GO:0005488	binding F
enal|contig12004|	GO:0006333	chromatin assembly or disassembly P
enal|contig12004|	GO:0000785	chromatin C
enal|contig12004|	GO:0005634	nucleus C
enal|contig12004|	GO:0003682	chromatin binding F
enal|contig12010|	GO:0017183	peptidyl-diphthamide biosynthetic process from peptidyl-histidine P
enal|contig12010|	GO:0005737	cytoplasm C
enal|contig12014|	GO:0016020	membrane C
enal|contig12041|	GO:0005975	carbohydrate metabolic process P
enal|contig12041|	GO:0004553	hydrolase activity, hydrolyzing O-glycosyl compounds F
enal|contig12041|	GO:0043169	cation binding F
enal|contig12064|	GO:0009966	regulation of signal transduction P
enal|contig12096|	GO:0006364	rRNA processing P
enal|contig12096|	GO:0032040	small-subunit processome C
enal|contig12133|	GO:0006004	fucose metabolic process P
enal|contig12133|	GO:0004560	alpha-L-fucosidase activity F
enal|contig12133|	GO:0043169	cation binding F
enal|contig12336|	GO:0032934	sterol binding F
enal|contig12336|	GO:0008152	metabolic process P
enal|contig12336|	GO:0016747	transferase activity, transferring acyl groups other than amino-acyl groups F
enal|contig12410|	GO:0005743	mitochondrial inner membrane C
enal|contig12410|	GO:0055085	transmembrane transport P
enal|contig12410|	GO:0005509	calcium ion binding F
enal|contig12410|	GO:0016021	integral to membrane C
enal|contig12411|	GO:0003779	actin binding F
enal|contig12411|	GO:0005622	intracellular C
enal|contig12443|	GO:0005622	intracellular C
enal|contig12443|	GO:0005488	binding F
enal|contig12443|	GO:0006396	RNA processing P
enal|contig12508|	GO:0004402	histone acetyltransferase activity F
enal|contig12508|	GO:0016573	histone acetylation P
enal|contig12574|	GO:0005488	binding F
enal|contig12616|	GO:0003824	catalytic activity F
enal|contig12616|	GO:0008152	metabolic process P
enal|contig12629|	GO:0005829	cytosol C
enal|contig12629|	GO:0000178	exosome (RNase complex) C
enal|contig12629|	GO:0005730	nucleolus C
enal|contig12629|	GO:0006364	rRNA processing P
enal|contig12629|	GO:0042802	identical protein binding F
enal|contig12629|	GO:0017091	AU-rich element binding F
enal|contig12629|	GO:0004532	exoribonuclease activity F
enal|contig12629|	GO:0043928	exonucleolytic nuclear-transcribed mRNA catabolic process involved in deadenylation-dependent decay P
enal|contig12632|	GO:0055085	transmembrane transport P
enal|contig12632|	GO:0016021	integral to membrane C
enal|contig12632|	GO:0005215	transporter activity F
enal|contig12682|	GO:0006777	Mo-molybdopterin cofactor biosynthetic process P
enal|contig12757|	GO:0005730	nucleolus C
enal|contig12769|	GO:0006413	translational initiation P
enal|contig12769|	GO:0003677	DNA binding F
enal|contig12769|	GO:0003702	RNA polymerase II transcription factor activity F
enal|contig12769|	GO:0006367	transcription initiation from RNA polymerase II promoter P
enal|contig12769|	GO:0003743	translation initiation factor activity F
enal|contig12769|	GO:0005634	nucleus C
enal|contig12861|	GO:0030374	ligand-dependent nuclear receptor transcription coactivator activity F
enal|contig12861|	GO:0043966	histone H3 acetylation P
enal|contig12861|	GO:0033276	transcription factor TFTC complex C
enal|contig12861|	GO:0030914	STAGA complex C
enal|contig12861|	GO:0019904	protein domain specific binding F
enal|contig12861|	GO:0005671	Ada2/Gcn5/Ada3 transcription activator complex C
enal|contig12861|	GO:0045893	positive regulation of transcription, DNA-dependent P
enal|contig12861|	GO:0016922	ligand-dependent nuclear receptor binding F
enal|contig12919|	GO:0005737	cytoplasm C
enal|contig12919|	GO:0004801	sedoheptulose-7-phosphate:D-glyceraldehyde-3-phosphate glyceronetransferase activity F
enal|contig12919|	GO:0006098	pentose-phosphate shunt P
enal|contig12991|	GO:0046933	hydrogen ion transporting ATP synthase activity, rotational mechanism F
enal|contig12991|	GO:0016021	integral to membrane C
enal|contig12991|	GO:0015986	ATP synthesis coupled proton transport P
enal|contig12991|	GO:0045263	proton-transporting ATP synthase complex, coupling factor F(o) C
enal|contig12991|	GO:0015991	ATP hydrolysis coupled proton transport P
enal|contig12993|	GO:0005840	ribosome C
enal|contig12993|	GO:0046872	metal ion binding F
enal|contig12993|	GO:0003735	structural constituent of ribosome F
enal|contig12993|	GO:0006412	translation P
enal|contig12993|	GO:0019843	rRNA binding F
enal|contig13042|	GO:0006072	glycerol-3-phosphate metabolic process P
enal|contig13042|	GO:0005509	calcium ion binding F
enal|contig13042|	GO:0004368	glycerol-3-phosphate dehydrogenase activity F
enal|contig13042|	GO:0009331	glycerol-3-phosphate dehydrogenase complex C
enal|contig13042|	GO:0055114	oxidation-reduction process P
enal|contig13106|	GO:0006413	translational initiation P
enal|contig13106|	GO:0003743	translation initiation factor activity F
enal|contig13110|	GO:0000139	Golgi membrane C
enal|contig13183|	GO:0003938	IMP dehydrogenase activity F
enal|contig13183|	GO:0006177	GMP biosynthetic process P
enal|contig13183|	GO:0046872	metal ion binding F
enal|contig13183|	GO:0055114	oxidation-reduction process P
enal|contig13223|	GO:0043044	ATP-dependent chromatin remodeling P
enal|contig13223|	GO:0042393	histone binding F
enal|contig13223|	GO:0031491	nucleosome binding F
enal|contig13223|	GO:0006355	regulation of transcription, DNA-dependent P
enal|contig13223|	GO:0006352	DNA-dependent transcription, initiation P
enal|contig13223|	GO:0016584	nucleosome positioning P
enal|contig13223|	GO:0016740	transferase activity F
enal|contig13223|	GO:0031213	RSF complex C
enal|contig13223|	GO:0005730	nucleolus C
enal|contig13223|	GO:0004386	helicase activity F
enal|contig13223|	GO:0016589	NURF complex C
enal|contig13223|	GO:0003677	DNA binding F
enal|contig13223|	GO:0009790	embryo development P
enal|contig13223|	GO:0000793	condensed chromosome C
enal|contig13223|	GO:0016887	ATPase activity F
enal|contig13223|	GO:0006200	ATP catabolic process P
enal|contig13223|	GO:0006334	nucleosome assembly P
enal|contig13223|	GO:0005524	ATP binding F
enal|contig13223|	GO:0043596	nuclear replication fork C
enal|contig13308|	GO:0008270	zinc ion binding F
enal|contig13347|	GO:0006437	tyrosyl-tRNA aminoacylation P
enal|contig13347|	GO:0004831	tyrosine-tRNA ligase activity F
enal|contig13347|	GO:0005524	ATP binding F
enal|contig13347|	GO:0005739	mitochondrion C
enal|contig13404|	GO:0003735	structural constituent of ribosome F
enal|contig13404|	GO:0015935	small ribosomal subunit C
enal|contig13404|	GO:0006412	translation P
enal|contig13485|	GO:0006415	translational termination P
enal|contig13485|	GO:0016149	translation release factor activity, codon specific F
enal|contig13485|	GO:0005739	mitochondrion C
enal|contig13497|	GO:0005634	nucleus C
enal|contig13497|	GO:0008270	zinc ion binding F
enal|contig13497|	GO:0006281	DNA repair P
enal|contig13559|	GO:0006457	protein folding P
enal|contig13559|	GO:0005737	cytoplasm C
enal|contig13559|	GO:0051082	unfolded protein binding F
enal|contig13559|	GO:0005524	ATP binding F
enal|contig13640|	GO:0005737	cytoplasm C
enal|contig13640|	GO:0035243	protein-arginine omega-N symmetric methyltransferase activity F
enal|contig13640|	GO:0019918	peptidyl-arginine methylation, to symmetrical-dimethyl arginine P
enal|contig13658|	GO:0005840	ribosome C
enal|contig13658|	GO:0003735	structural constituent of ribosome F
enal|contig13658|	GO:0006412	translation P
enal|contig13704|	GO:0004667	prostaglandin-D synthase activity F
enal|contig13704|	GO:0004364	glutathione transferase activity F
enal|contig13708|	GO:0016491	oxidoreductase activity F
enal|contig13708|	GO:0055114	oxidation-reduction process P
enal|contig13708|	GO:0005488	binding F
enal|contig13727|	GO:0006457	protein folding P
enal|contig13727|	GO:0005737	cytoplasm C
enal|contig13727|	GO:0051082	unfolded protein binding F
enal|contig13727|	GO:0005524	ATP binding F
enal|contig13749|	GO:0005737	cytoplasm C
enal|contig13749|	GO:0004829	threonine-tRNA ligase activity F
enal|contig13749|	GO:0005524	ATP binding F
enal|contig13749|	GO:0006435	threonyl-tRNA aminoacylation P
enal|contig13842|	GO:0055114	oxidation-reduction process P
enal|contig13842|	GO:0004029	aldehyde dehydrogenase (NAD) activity F
enal|contig13857|	GO:0004222	metalloendopeptidase activity F
enal|contig13857|	GO:0006508	proteolysis P
enal|contig13857|	GO:0005509	calcium ion binding F
enal|contig13857|	GO:0031012	extracellular matrix C
enal|contig13857|	GO:0008270	zinc ion binding F
enal|contig13881|	GO:0046872	metal ion binding F
enal|contig13881|	GO:0009987	cellular process P
enal|contig13881|	GO:0006508	proteolysis P
enal|contig13881|	GO:0008235	metalloexopeptidase activity F
enal|contig13881|	GO:0004177	aminopeptidase activity F
enal|contig13885|	GO:0005488	binding F
enal|contig13885|	GO:0016192	vesicle-mediated transport P
enal|contig13885|	GO:0006886	intracellular protein transport P
enal|contig13885|	GO:0030126	COPI vesicle coat C
enal|contig13885|	GO:0005198	structural molecule activity F
enal|contig13917|	GO:0005509	calcium ion binding F
enal|contig13922|	GO:0005789	endoplasmic reticulum membrane C
enal|contig13922|	GO:0005792	microsome C
enal|contig13922|	GO:0020037	heme binding F
enal|contig13922|	GO:0006810	transport P
enal|contig13922|	GO:0016021	integral to membrane C
enal|contig13922|	GO:0022900	electron transport chain P
enal|contig13936|	GO:0003824	catalytic activity F
enal|contig13936|	GO:0006464	cellular protein modification process P
enal|contig13949|	GO:0004222	metalloendopeptidase activity F
enal|contig13949|	GO:0006508	proteolysis P
enal|contig13993|	GO:0003677	DNA binding F
enal|contig13993|	GO:0006355	regulation of transcription, DNA-dependent P
enal|contig13997|	GO:0005200	structural constituent of cytoskeleton F
enal|contig13997|	GO:0007016	cytoskeletal anchoring at plasma membrane P
enal|contig13997|	GO:0003779	actin binding F
enal|contig13997|	GO:0005925	focal adhesion C
enal|contig13997|	GO:0007155	cell adhesion P
enal|contig13997|	GO:0001726	ruffle C
enal|contig13997|	GO:0005158	insulin receptor binding F
enal|contig13997|	GO:0015629	actin cytoskeleton C
enal|contig14000|	GO:0042578	phosphoric ester hydrolase activity F
enal|contig14049|	GO:0006904	vesicle docking involved in exocytosis P
enal|contig14053|	GO:0005634	nucleus C
enal|contig14053|	GO:0030528	transcription regulator activity F
enal|contig14053|	GO:0008270	zinc ion binding F
enal|contig14077|	GO:0005737	cytoplasm C
enal|contig14077|	GO:0006915	apoptotic process P
enal|contig14078|	GO:0006511	ubiquitin-dependent protein catabolic process P
enal|contig14078|	GO:0004221	ubiquitin thiolesterase activity F
enal|contig14078|	GO:0008242	omega peptidase activity F
enal|contig14078|	GO:0008270	zinc ion binding F
enal|contig14078|	GO:0008234	cysteine-type peptidase activity F
enal|contig14125|	GO:0003676	nucleic acid binding F
enal|contig14125|	GO:0005524	ATP binding F
enal|contig14125|	GO:0006418	tRNA aminoacylation for protein translation P
enal|contig14125|	GO:0005634	nucleus C
enal|contig14125|	GO:0004815	aspartate-tRNA ligase activity F
enal|contig14125|	GO:0005739	mitochondrion C
enal|contig14213|	GO:0008270	zinc ion binding F
enal|contig14236|	GO:0004872	receptor activity F
enal|contig14236|	GO:0016021	integral to membrane C
enal|contig14385|	GO:0007275	multicellular organismal development P
enal|contig14385|	GO:0016567	protein ubiquitination P
enal|contig14385|	GO:0006511	ubiquitin-dependent protein catabolic process P
enal|contig14385|	GO:0004842	ubiquitin-protein ligase activity F
enal|contig14385|	GO:0005634	nucleus C
enal|contig14385|	GO:0008270	zinc ion binding F
enal|contig14401|	GO:0000718	nucleotide-excision repair, DNA damage removal P
enal|contig14401|	GO:0000084	S phase of mitotic cell cycle P
enal|contig14401|	GO:0000075	cell cycle checkpoint P
enal|contig14401|	GO:0006283	transcription-coupled nucleotide-excision repair P
enal|contig14401|	GO:0005730	nucleolus C
enal|contig14401|	GO:0046872	metal ion binding F
enal|contig14401|	GO:0000216	M/G1 transition of mitotic cell cycle P
enal|contig14401|	GO:0000730	DNA recombinase assembly P
enal|contig14401|	GO:0006297	nucleotide-excision repair, DNA gap filling P
enal|contig14401|	GO:0006271	DNA strand elongation involved in DNA replication P
enal|contig14401|	GO:0016605	PML body C
enal|contig14401|	GO:0005515	protein binding F
enal|contig14401|	GO:0015629	actin cytoskeleton C
enal|contig14401|	GO:0032201	telomere maintenance via semi-conservative replication P
enal|contig14401|	GO:0003697	single-stranded DNA binding F
enal|contig14401|	GO:0000082	G1/S transition of mitotic cell cycle P
enal|contig14401|	GO:0005737	cytoplasm C
enal|contig14401|	GO:0005662	DNA replication factor A complex C
enal|contig14401|	GO:0000722	telomere maintenance via recombination P
enal|contig14436|	GO:0016020	membrane C
enal|contig14436|	GO:0008324	cation transmembrane transporter activity F
enal|contig14436|	GO:0006812	cation transport P
enal|contig14436|	GO:0055085	transmembrane transport P
enal|contig14494|	GO:0034739	histone deacetylase activity (H4-K16 specific) F
enal|contig14494|	GO:0006355	regulation of transcription, DNA-dependent P
enal|contig14494|	GO:0016575	histone deacetylation P
enal|contig14494|	GO:0032041	NAD-dependent histone deacetylase activity (H3-K14 specific) F
enal|contig14494|	GO:0046970	NAD-dependent histone deacetylase activity (H4-K16 specific) F
enal|contig14494|	GO:0046969	NAD-dependent histone deacetylase activity (H3-K9 specific) F
enal|contig14494|	GO:0005634	nucleus C
enal|contig14536|	GO:0006810	transport P
enal|contig14536|	GO:0016021	integral to membrane C
enal|contig14758|	GO:0005622	intracellular C
enal|contig14758|	GO:0006511	ubiquitin-dependent protein catabolic process P
enal|contig14758|	GO:0008242	omega peptidase activity F
enal|contig14758|	GO:0004221	ubiquitin thiolesterase activity F
enal|contig14812|	GO:0009052	pentose-phosphate shunt, non-oxidative branch P
enal|contig14812|	GO:0004751	ribose-5-phosphate isomerase activity F
enal|contig14855|	GO:0005737	cytoplasm C
enal|contig14855|	GO:0019773	proteasome core complex, alpha-subunit complex C
enal|contig14855|	GO:0006511	ubiquitin-dependent protein catabolic process P
enal|contig14855|	GO:0005634	nucleus C
enal|contig14855|	GO:0004298	threonine-type endopeptidase activity F
enal|contig14864|	GO:0016021	integral to membrane C
enal|contig14903|	GO:0005737	cytoplasm C
enal|contig14903|	GO:0005488	binding F
enal|contig14903|	GO:0016740	transferase activity F
enal|contig14903|	GO:0008033	tRNA processing P
enal|contig14945|	GO:0016998	cell wall macromolecule catabolic process P
enal|contig14958|	GO:0000502	proteasome complex C
enal|contig14958|	GO:0005488	binding F
enal|contig15018|	GO:0008146	sulfotransferase activity F
enal|contig15115|	GO:0009396	folic acid-containing compound biosynthetic process P
enal|contig15115|	GO:0004329	formate-tetrahydrofolate ligase activity F
enal|contig15115|	GO:0006730	one-carbon metabolic process P
enal|contig15115|	GO:0005524	ATP binding F
enal|contig15234|	GO:0005524	ATP binding F
enal|contig15234|	GO:0006468	protein phosphorylation P
enal|contig15234|	GO:0004674	protein serine/threonine kinase activity F
enal|contig15260|	GO:0005622	intracellular C
enal|contig15260|	GO:0005525	GTP binding F
enal|contig15300|	GO:0004872	receptor activity F
enal|contig15300|	GO:0016301	kinase activity F
enal|contig15300|	GO:0016310	phosphorylation P
enal|contig15418|	GO:0008270	zinc ion binding F
enal|contig15418|	GO:0016874	ligase activity F
enal|contig15557|	GO:0008568	microtubule-severing ATPase activity F
enal|contig15557|	GO:0005737	cytoplasm C
enal|contig15557|	GO:0005524	ATP binding F
enal|contig15557|	GO:0030163	protein catabolic process P
enal|contig15557|	GO:0008233	peptidase activity F
enal|contig15561|	GO:0005852	eukaryotic translation initiation factor 3 complex C
enal|contig15561|	GO:0006413	translational initiation P
enal|contig15561|	GO:0003743	translation initiation factor activity F
enal|contig15576|	GO:0005488	binding F
enal|contig15773|	GO:0006457	protein folding P
enal|contig15773|	GO:0051087	chaperone binding F
enal|contig15773|	GO:0005759	mitochondrial matrix C
enal|contig15773|	GO:0000774	adenyl-nucleotide exchange factor activity F
enal|contig15773|	GO:0016853	isomerase activity F
enal|contig15773|	GO:0042803	protein homodimerization activity F
enal|contig15840|	GO:0005762	mitochondrial large ribosomal subunit C
enal|contig15840|	GO:0003735	structural constituent of ribosome F
enal|contig15840|	GO:0006412	translation P
enal|contig15840|	GO:0019843	rRNA binding F
enal|contig16702|	GO:0005840	ribosome C
enal|contig16702|	GO:0003735	structural constituent of ribosome F
enal|contig16702|	GO:0006414	translational elongation P
enal|contig16751|	GO:0004013	adenosylhomocysteinase activity F
enal|contig16751|	GO:0005737	cytoplasm C
enal|contig16751|	GO:0006730	one-carbon metabolic process P
enal|contig16813|	GO:0005875	microtubule associated complex C
enal|contig16813|	GO:0005811	lipid particle C
enal|contig16813|	GO:0006635	fatty acid beta-oxidation P
enal|contig16813|	GO:0016509	long-chain-3-hydroxyacyl-CoA dehydrogenase activity F
enal|contig16813|	GO:0016507	mitochondrial fatty acid beta-oxidation multienzyme complex C
enal|contig16813|	GO:0003988	acetyl-CoA C-acyltransferase activity F
enal|contig16953|	GO:0016881	acid-amino acid ligase activity F
enal|contig16953|	GO:0043687	post-translational protein modification P
enal|contig17047|	GO:0003723	RNA binding F
enal|contig17047|	GO:0006412	translation P
enal|contig17047|	GO:0004826	phenylalanine-tRNA ligase activity F
enal|contig17207|	GO:0004475	mannose-1-phosphate guanylyltransferase activity F
enal|contig17207|	GO:0009058	biosynthetic process P
enal|contig17545|	GO:0005840	ribosome C
enal|contig17545|	GO:0003735	structural constituent of ribosome F
enal|contig17545|	GO:0006412	translation P
enal|contig17574|	GO:0005839	proteasome core complex C
enal|contig17574|	GO:0005634	nucleus C
enal|contig17574|	GO:0004298	threonine-type endopeptidase activity F
enal|contig17574|	GO:0051603	proteolysis involved in cellular protein catabolic process P
enal|contig17622|	GO:0045454	cell redox homeostasis P
enal|contig17622|	GO:0009055	electron carrier activity F
enal|contig17622|	GO:0015035	protein disulfide oxidoreductase activity F
enal|contig17622|	GO:0006662	glycerol ether metabolic process P
enal|contig17718|	GO:0006270	DNA-dependent DNA replication initiation P
enal|contig17718|	GO:0003677	DNA binding F
enal|contig17718|	GO:0005524	ATP binding F
enal|contig17718|	GO:0017111	nucleoside-triphosphatase activity F
enal|contig17718|	GO:0005634	nucleus C
enal|contig17746|	GO:0042176	regulation of protein catabolic process P
enal|contig17746|	GO:0000502	proteasome complex C
enal|contig17746|	GO:0005488	binding F
enal|contig17746|	GO:0050790	regulation of catalytic activity P
enal|contig17746|	GO:0030234	enzyme regulator activity F
enal|contig17865|	GO:0005840	ribosome C
enal|contig17865|	GO:0003735	structural constituent of ribosome F
enal|contig17865|	GO:0006412	translation P
enal|contig17865|	GO:0005739	mitochondrion C
enal|contig17910|	GO:0008308	voltage-gated anion channel activity F
enal|contig17910|	GO:0055085	transmembrane transport P
enal|contig17910|	GO:0044070	regulation of anion transport P
enal|contig17910|	GO:0016021	integral to membrane C
enal|contig17910|	GO:0005741	mitochondrial outer membrane C
enal|contig17964|	GO:0046872	metal ion binding F
enal|contig17964|	GO:0006801	superoxide metabolic process P
enal|contig17964|	GO:0004784	superoxide dismutase activity F
enal|contig17964|	GO:0055114	oxidation-reduction process P
enal|contig18114|	GO:0004197	cysteine-type endopeptidase activity F
enal|contig18114|	GO:0006508	proteolysis P
enal|contig18169|	GO:0000502	proteasome complex C
enal|contig18171|	GO:0005488	binding F
enal|contig18304|	GO:0005737	cytoplasm C
enal|contig18304|	GO:0004342	glucosamine-6-phosphate deaminase activity F
enal|contig18304|	GO:0006044	N-acetylglucosamine metabolic process P
enal|contig18304|	GO:0016787	hydrolase activity F
enal|contig18304|	GO:0006043	glucosamine catabolic process P
enal|contig18304|	GO:0006091	generation of precursor metabolites and energy P
enal|contig18331|	GO:0005840	ribosome C
enal|contig18331|	GO:0046872	metal ion binding F
enal|contig18331|	GO:0003735	structural constituent of ribosome F
enal|contig18331|	GO:0006412	translation P
enal|contig18413|	GO:0006260	DNA replication P
enal|contig18413|	GO:0003689	DNA clamp loader activity F
enal|contig18413|	GO:0005663	DNA replication factor C complex C
enal|contig18413|	GO:0005524	ATP binding F
enal|contig18587|	GO:0030127	COPII vesicle coat C
enal|contig18587|	GO:0006886	intracellular protein transport P
enal|contig18587|	GO:0006888	ER to Golgi vesicle-mediated transport P
enal|contig18587|	GO:0008270	zinc ion binding F
enal|contig18718|	GO:0045261	proton-transporting ATP synthase complex, catalytic core F(1) C
enal|contig18718|	GO:0008553	hydrogen-exporting ATPase activity, phosphorylative mechanism F
enal|contig18718|	GO:0046933	hydrogen ion transporting ATP synthase activity, rotational mechanism F
enal|contig18718|	GO:0015986	ATP synthesis coupled proton transport P
enal|contig18718|	GO:0005524	ATP binding F
enal|contig18718|	GO:0015991	ATP hydrolysis coupled proton transport P
enal|contig18857|	GO:0003887	DNA-directed DNA polymerase activity F
enal|contig18857|	GO:0003677	DNA binding F
enal|contig18857|	GO:0006260	DNA replication P
enal|contig18879|	GO:0006412	translation P
enal|contig18896|	GO:0016301	kinase activity F
enal|contig18896|	GO:0007049	cell cycle P
enal|contig18896|	GO:0016310	phosphorylation P
enal|contig18896|	GO:0005634	nucleus C
enal|contig18896|	GO:0008270	zinc ion binding F
enal|contig18940|	GO:0005643	nuclear pore C
enal|contig18940|	GO:0006810	transport P
enal|contig19229|	GO:0005840	ribosome C
enal|contig19229|	GO:0003735	structural constituent of ribosome F
enal|contig19229|	GO:0003723	RNA binding F
enal|contig19229|	GO:0006412	translation P
enal|contig19229|	GO:0000166	nucleotide binding F
enal|contig20038|	GO:0008270	zinc ion binding F
enal|contig20038|	GO:0016491	oxidoreductase activity F
enal|contig20038|	GO:0055114	oxidation-reduction process P
enal|contig20219|	GO:0000145	exocyst C
enal|contig20219|	GO:0006887	exocytosis P
enal|contig20754|	GO:0009152	purine ribonucleotide biosynthetic process P
enal|contig20754|	GO:0004018	N6-(1,2-dicarboxyethyl)AMP AMP-lyase (fumarate-forming) activity F
enal|contig21103|	GO:0008299	isoprenoid biosynthetic process P
enal|contig21103|	GO:0004161	dimethylallyltranstransferase activity F
enal|contig21190|	GO:0006614	SRP-dependent cotranslational protein targeting to membrane P
enal|contig21190|	GO:0048500	signal recognition particle C
enal|contig21190|	GO:0008312	7S RNA binding F
enal|contig21265|	GO:0005789	endoplasmic reticulum membrane C
enal|contig21265|	GO:0018279	protein N-linked glycosylation via asparagine P
enal|contig21265|	GO:0004579	dolichyl-diphosphooligosaccharide-protein glycotransferase activity F
enal|contig21386|	GO:0005737	cytoplasm C
enal|contig21386|	GO:0006094	gluconeogenesis P
enal|contig21386|	GO:0004347	glucose-6-phosphate isomerase activity F
enal|contig21386|	GO:0006096	glycolysis P
enal|contig21388|	GO:0005524	ATP binding F
enal|contig21388|	GO:0006468	protein phosphorylation P
enal|contig21388|	GO:0004674	protein serine/threonine kinase activity F
enal|contig21388|	GO:0051301	cell division P
enal|contig21824|	GO:0005737	cytoplasm C
enal|contig21824|	GO:0004325	ferrochelatase activity F
enal|contig21824|	GO:0006783	heme biosynthetic process P
enal|contig21827|	GO:0051533	positive regulation of NFAT protein import into nucleus P
enal|contig21827|	GO:0008270	zinc ion binding F
enal|contig21827|	GO:0003676	nucleic acid binding F
enal|contig21827|	GO:0071011	precatalytic spliceosome C
enal|contig21827|	GO:0005686	U2 snRNP C
enal|contig21827|	GO:0009566	fertilization P
enal|contig21827|	GO:0007052	mitotic spindle organization P
enal|contig21827|	GO:0007067	mitosis P
enal|contig21827|	GO:0000398	nuclear mRNA splicing, via spliceosome P
enal|contig21827|	GO:0071013	catalytic step 2 spliceosome C
enal|contig22088|	GO:0004222	metalloendopeptidase activity F
enal|contig22088|	GO:0006508	proteolysis P
enal|contig22088|	GO:0008270	zinc ion binding F
enal|contig22387|	GO:0008237	metallopeptidase activity F
enal|contig22387|	GO:0016805	dipeptidase activity F
enal|contig22387|	GO:0006508	proteolysis P
enal|contig22387|	GO:0009014	succinyl-diaminopimelate desuccinylase activity F
enal|contig22387|	GO:0034701	tripeptidase activity F
enal|contig23273|	GO:0003746	translation elongation factor activity F
enal|contig23273|	GO:0003711	transcription elongation regulator activity F
enal|contig23273|	GO:0032968	positive regulation of transcription elongation from RNA polymerase II promoter P
enal|contig23273|	GO:0006414	translational elongation P
enal|contig23786|	GO:0000139	Golgi membrane C
enal|contig23786|	GO:0048213	Golgi vesicle prefusion complex stabilization P
enal|contig23786|	GO:0007030	Golgi organization P
enal|contig23786|	GO:0006890	retrograde vesicle-mediated transport, Golgi to ER P
enal|contig23786|	GO:0005515	protein binding F
enal|contig23786|	GO:0017119	Golgi transport complex C
enal|contig23786|	GO:0015031	protein transport P
enal|contig23858|	GO:0006270	DNA-dependent DNA replication initiation P
enal|contig23858|	GO:0003677	DNA binding F
enal|contig23858|	GO:0005524	ATP binding F
enal|contig23858|	GO:0017111	nucleoside-triphosphatase activity F
enal|contig23891|	GO:0005507	copper ion binding F
enal|contig23891|	GO:0005886	plasma membrane C
enal|contig23891|	GO:0008535	respiratory chain complex IV assembly P
enal|contig24459|	GO:0015078	hydrogen ion transmembrane transporter activity F
enal|contig24459|	GO:0000276	mitochondrial proton-transporting ATP synthase complex, coupling factor F(o) C
enal|contig24459|	GO:0015986	ATP synthesis coupled proton transport P
enal|contig26166|	GO:0015031	protein transport P
enal|contig27565|	GO:0044237	cellular metabolic process P
