# Supplementary material for: Functional Annotation and Comparative Analysis of a Zygopteran Transcriptome
Source: G3 (Bethesda). 2013 Apr 1;3(4):763–70. doi: 10.1534/g3.113.005637 (PMC3618363; doi:10.1534/g3.113.005637)
Supplement: Supporting Information [file supp_g3.113.005637_TableS5.txt]

minimumReadLength	20
overlapSeedStep	12
overlapSeedLength	16
overlapMinSeedCount	1
overlapSeedHitLimit	70
overlapHitPositionLimit	1000000
overlapMinMatchLength	40
overlapMinMatchIdentity	90
overlapMatchIdentScore	2
overlapMatchDiffScore	-3
overlapMatchUniqueThresh	12
isogroupThresh	500
isotigThresh	100
isotigContigCountThresh	100
isotigContigLengthThresh	3
aceMode	Auto
aceReadMode	Default
pairAlignMode	None
alignInfoMode	Auto
mapMinContigDepth	1
allContigThresh	100
largeContigThresh	500
expectedDepth	0
cDNAMode	TRUE
referenceMode	Auto
largeGenome	FALSE
ripMode	FALSE
heterozygoteMode	FALSE
assemblerBatchSize	0
numCPU	7
showSingleReadVariations	FALSE
nimblegenMappingMode	FALSE
backwardCompatibleContigging	FALSE
finishMode	FALSE
autoTrimming	TRUE
